# Supplementary material for: Antibody neutralization of SARS-CoV-2 through ACE2 receptor mimicry
Source: Nat Commun. 2021 Jan 11;12:250. doi: 10.1038/s41467-020-20501-9 (PMC7801515; doi:10.1038/s41467-020-20501-9)
Supplement: Supplementary file 4 — Source Data [file 41467_2020_20501_MOESM4_ESM.xls]

## Sheet: Supplementary Fig 1
P2B-2F6-1														P2B-2F6-2														P2B-2F6-3														P2C-1A3-1
Cycle: 4 R529 2.34375 nM_X	Cycle: 4 R529 2.34375 nM_Y	Fitted Cycle: 4 R529 2.34375 n_Y	Cycle: 5 R529 4.6875 nM_Y	Fitted Cycle: 5 R529 4.6875 nM_Y	Cycle: 6 R529 9.375 nM_Y	Fitted Cycle: 6 R529 9.375 nM_Y	Cycle: 7 R529 18.75 nM_Y	Fitted Cycle: 7 R529 18.75 nM_Y	Cycle: 8 R529 37.5 nM_Y	Fitted Cycle: 8 R529 37.5 nM_Y				Cycle: 4 R529 2.34375 nM_X	Cycle: 4 R529 2.34375 nM_Y	Fitted Cycle: 4 R529 2.34375 n_Y	Cycle: 5 R529 4.6875 nM_Y	Fitted Cycle: 5 R529 4.6875 nM_Y	Cycle: 6 R529 9.375 nM_Y	Fitted Cycle: 6 R529 9.375 nM_Y	Cycle: 7 R529 18.75 nM_Y	Fitted Cycle: 7 R529 18.75 nM_Y	Cycle: 8 R529 37.5 nM_Y	Fitted Cycle: 8 R529 37.5 nM_Y				Cycle: 4 R529 2.34375 nM_X	Cycle: 4 R529 2.34375 nM_Y	Fitted Cycle: 4 R529 2.34375 n_Y	Cycle: 5 R529 4.6875 nM_Y	Fitted Cycle: 5 R529 4.6875 nM_Y	Cycle: 6 R529 9.375 nM_Y	Fitted Cycle: 6 R529 9.375 nM_Y	Cycle: 7 R529 18.75 nM_Y	Fitted Cycle: 7 R529 18.75 nM_Y	Cycle: 8 R529 37.5 nM_Y	Fitted Cycle: 8 R529 37.5 nM_Y				Cycle: 4 R529 2.34375 nM_X	Cycle: 4 R529 2.34375 nM_Y	Fitted Cycle: 4 R529 2.34375 n_Y	Cycle: 5 R529 4.6875 nM_Y	Fitted Cycle: 5 R529 4.6875 nM_Y	Cycle: 6 R529 9.375 nM_Y	Fitted Cycle: 6 R529 9.375 nM_Y	Cycle: 7 R529 18.75 nM_Y
-19.96	0.01874	0	0.03668	0	0.08801	0	-0.000427246	0	-0.03979	0				-19.96	-0.06464	0	-0.0473	0	-0.09552	0	-0.1095	0	-0.10236	0				-19.96	0.01917	0	0.00214	0	0.02417	0	-0.02783	0	0.05676	0				-20.08	-0.08887	0	-0.10327	0	-0.03687	0	-0.29578
-19.86	0.0141	0	0.039	0	0.07629	0	-0.000427246	0	-0.04443	0				-19.86	-0.06464	0	-0.05273	0	-0.09943	0	-0.12195	0	-0.11408	0				-19.86	0.02466	0	0.00604	0	0.02576	0	-0.00751	0	0.07629	0				-19.98	-0.09814	0	-0.11499	0	-0.04858	0	-0.28638
-19.76	0.02655	0	0.02887	0	0.07941	0	-0.000427008	0	-0.0437	0				-19.76	-0.07404	0	-0.06683	0	-0.10413	0	-0.11731	0	-0.11877	0				-19.76	0.02075	0	0.00684	0	0.03278	0	-0.01221	0	0.07629	0				-19.88	-0.08887	0	-0.11267	0	-0.04858	0	-0.28638
-19.66	0.02893	0	0.04602	0	0.0943	0	0.00427	0	-0.04053	0				-19.66	-0.06305	0	-0.05975	0	-0.09473	0	-0.11493	0	-0.12579	0				-19.66	0.00745	0	0.00604	0	0.02966	0	-0.01532	0	0.08179	0				-19.78	-0.08643	0	-0.10559	0	-0.047	0	-0.27856
-19.56	0.04767	0	0.03357	0	0.10986	0	0.00659	0	-0.04291	0				-19.56	-0.06152	0	-0.04962	0	-0.08301	0	-0.11182	0	-0.12579	0				-19.56	0.00903	0	0.00604	0	0.03119	0	-0.02472	0	0.06769	0				-19.68	-0.09509	0	-0.12048	0	-0.03381	0	-0.28406
-19.46	0.05237	0	0.04211	0	0.09583	0	-0.00354	0	-0.05383	0				-19.46	-0.06305	0	-0.04572	0	-0.0838	0	-0.11963	0	-0.13202	0				-19.46	-0.000366211	0	-0.00568	0	0.03046	0	-0.03406	0	0.05676	0				-19.58	-0.08569	0	-0.11182	0	-0.02197	0	-0.25745
-19.36	0.04608	0	0.03668	0	0.10754	0	-0.00983	0	-0.04681	0				-19.36	-0.05762	0	-0.0426	0	-0.09241	0	-0.11963	0	-0.13519	0				-19.36	-0.00269	0	-0.00879	0	0.02808	0	-0.03644	0	0.06537	0				-19.48	-0.08728	0	-0.11426	0	-0.01733	0	-0.26843
-19.26	0.04535	0	0.03668	0	0.09271	0	-0.02698	0	-0.06085	0				-19.26	-0.0451	0	-0.04102	0	-0.09943	0	-0.11493	0	-0.12421	0				-19.26	0.01917	0	-0.01038	0	0.02106	0	-0.04346	0	0.05597	0				-19.38	-0.08643	0	-0.1001	0	-0.02515	0	-0.26367
-19.16	0.05389	0	0.039	0	0.09894	0	-0.01996	0	-0.05383	0				-19.16	-0.05292	0	-0.05823	0	-0.09552	0	-0.11731	0	-0.13129	0				-19.16	0.01685	0	-0.01739	0	0.00623	0	-0.05127	0	0.04114	0				-19.28	-0.08887	0	-0.10486	0	-0.01892	0	-0.26062
-19.06	0.04065	0	0.0437	0	0.09973	0	-0.02777	0	-0.05774	0				-19.06	-0.05292	0	-0.07227	0	-0.10724	0	-0.13446	0	-0.13672	0				-19.06	0.01605	0	-0.00256	0	0.01166	0	-0.04816	0	0.03723	0				-19.18	-0.08643	0	-0.10095	0	-0.02356	0	-0.26685
-18.96	0.04767	0	0.02887	0	0.10754	0	-0.03949	0	-0.04993	0				-18.96	-0.05994	0	-0.0965	0	-0.12988	0	-0.15399	0	-0.15314	0				-18.96	0.02777	0	-0.00409	0	-0.00159	0	-0.04968	0	0.04114	0				-19.08	-0.10291	0	-0.10559	0	-0.03296	0	-0.27075
-18.86	0.04065	0	0.02338	0	0.09271	0	-0.05121	0	-0.05383	0				-18.86	-0.0459	0	-0.08478	0	-0.12836	0	-0.16339	0	-0.15314	0				-18.86	0.02075	0	0.00446	0	-0.01099	0	-0.04895	0	0.05286	0				-18.98	-0.09741	0	-0.10327	0	-0.03687	0	-0.27466
-18.76	0.03046	0	0.02887	0	0.09503	0	-0.0473	0	-0.04993	0				-18.76	-0.05292	0	-0.0918	0	-0.13379	0	-0.17352	0	-0.16797	0				-18.76	0.01135	0	0.00372	0	-0.02112	0	-0.0614	0	0.04895	0				-18.88	-0.11072	0	-0.11658	0	-0.05017	0	-0.27856
-18.66	0.01331	0	0.01166	0	0.08801	0	-0.04419	0	-0.04211	0				-18.66	-0.04822	0	-0.08948	0	-0.1416	0	-0.1712	0	-0.16565	0				-18.66	0.00903	0	0.00134	0	-0.02112	0	-0.06848	0	0.05286	0				-18.78	-0.10986	0	-0.12512	0	-0.047	0	-0.26685
-18.56	-0.00781	0	-0.00708	0	0.0755	0	-0.07074	0	-0.04681	0				-18.56	-0.06073	0	-0.10431	0	-0.1463	0	-0.17822	0	-0.16486	0				-18.56	0.01135	0	0.00214	0	-0.01569	0	-0.0661	0	0.05206	0				-18.68	-0.14197	0	-0.12048	0	-0.04858	0	-0.26916
-18.46	-0.01794	0	0.01245	0	0.06146	0	-0.07776	0	-0.04913	0				-18.46	-0.06854	0	-0.12073	0	-0.1463	0	-0.18604	0	-0.17267	0				-18.46	0.00903	0	0.01074	0	-0.02502	0	-0.0661	0	0.03882	0				-18.58	-0.15051	0	-0.1134	0	-0.0509	0	-0.26685
-18.36	-0.01483	0	0.00464	0	0.07629	0	-0.05591	0	-0.05072	0				-18.36	-0.07715	0	-0.11523	0	-0.13849	0	-0.18683	0	-0.17267	0				-18.36	0.01135	0	0.00916	0	-0.02582	0	-0.0755	0	0.03333	0				-18.48	-0.16931	0	-0.13062	0	-0.0658	0	-0.26453
-18.26	-0.00781	0	0.00464	0	0.06848	0	-0.04651	0	-0.04211	0				-18.26	-0.09509	0	-0.11914	0	-0.13458	0	-0.18835	0	-0.19531	0				-18.26	0.00122	0	0.01385	0	-0.01801	0	-0.05908	0	0.02393	0				-18.38	-0.16382	0	-0.1228	0	-0.0564	0	-0.25354
-18.16	-0.00311	0	-0.00238	0	0.05365	0	-0.05432	0	-0.05695	0				-18.16	-0.12091	0	-0.14026	0	-0.14789	0	-0.20245	0	-0.2055	0				-18.16	-0.00507	0	0.02167	0	-0.02112	0	-0.0708	0	-0.00183	0				-18.28	-0.16223	0	-0.1228	0	-0.0564	0	-0.23328
-18.06	0.000793904	0	0.00775	0	0.04425	0	-0.05902	0	-0.06165	0				-18.06	-0.12555	0	-0.13947	0	-0.16504	0	-0.20477	0	-0.19922	0				-18.06	0.00433	0	0.01855	0	-0.01801	0	-0.0661	0	-0.01276	0				-18.18	-0.16772	0	-0.13452	0	-0.0697	0	-0.22937
-17.96	0.0094	0	0.02728	0	0.03723	0	-0.06842	0	-0.06165	0				-17.96	-0.10449	0	-0.11603	0	-0.14941	0	-0.18762	0	-0.1875	0				-17.96	-0.0058	0	0.04041	0	0.00855	0	-0.06067	0	-0.02216	0				-18.08	-0.16382	0	-0.1322	0	-0.06653	0	-0.2356
-17.86	0.03436	0	0.02496	0	0.04425	0	-0.06372	0	-0.06635	0				-17.86	-0.13574	0	-0.12543	0	-0.17053	0	-0.21729	0	-0.19458	0				-17.86	-0.000366211	0	0.0459	0	-0.00159	0	-0.0614	0	-0.03699	0				-17.98	-0.14587	0	-0.12122	0	-0.07593	0	-0.23633
-17.76	0.02503	0	0.03589	0	0.02551	0	-0.06995	0	-0.08038	0				-17.76	-0.12714	0	-0.11835	0	-0.17444	0	-0.21338	0	-0.19922	0				-17.76	0.00903	0	0.0451	0	0.00854	0	-0.06378	0	-0.04871	0				-17.88	-0.13721	0	-0.1134	0	-0.07825	0	-0.2301
-17.66	0.03595	0	0.03198	0	0.0177	0	-0.07385	0	-0.07416	0				-17.66	-0.10761	0	-0.1051	0	-0.17285	0	-0.21338	0	-0.19141	0				-17.66	0.01135	0	0.04981	0	0.00153	0	-0.0661	0	-0.04871	0				-17.78	-0.14978	0	-0.11658	0	-0.09937	0	-0.24109
-17.56	0.02734	0	0.03589	0	0.00128	0	-0.09186	0	-0.08508	0				-17.56	-0.099	0	-0.10822	0	-0.19708	0	-0.22119	0	-0.1922	0				-17.56	0.01605	0	0.05914	0	0.00543	0	-0.06689	0	-0.04871	0				-17.68	-0.13257	0	-0.10718	0	-0.09936	0	-0.22156
-17.46	0.02893	0	0.01636	0	-0.00806	0	-0.09338	0	-0.08429	0				-17.46	-0.09509	0	-0.11444	0	-0.2096	0	-0.23212	0	-0.20001	0				-17.46	0.01917	0	0.04041	0	-0.00317	0	-0.08801	0	-0.05341	0				-17.58	-0.13879	0	-0.10718	0	-0.10169	0	-0.22852
-17.36	0.01953	0	0.00775	0	-0.02606	0	-0.10669	0	-0.08588	0				-17.36	-0.10449	0	-0.12073	0	-0.23145	0	-0.23682	0	-0.20703	0				-17.36	0.01215	0	0.03809	0	-0.01331	0	-0.09735	0	-0.06354	0				-17.48	-0.12634	0	-0.10718	0	-0.11426	0	-0.23328
-17.26	0.00629	0	-0.02191	0	-0.04089	0	-0.11682	0	-0.08429	0				-17.26	-0.12012	0	-0.11993	0	-0.24005	0	-0.24542	0	-0.22034	0				-17.26	0.00433	0	0.02167	0	-0.01489	0	-0.11377	0	-0.07214	0				-17.38	-0.1427	0	-0.10718	0	-0.12903	0	-0.23791
-17.16	-0.02734	0	-0.01019	0	-0.06354	0	-0.14416	0	-0.10071	0				-17.16	-0.11853	0	-0.11914	0	-0.24396	0	-0.23602	0	-0.22656	0				-17.16	-0.0105	0	0.02557	0	-0.01019	0	-0.10675	0	-0.08466	0				-17.28	-0.15527	0	-0.12512	0	-0.14233	0	-0.2489
-17.06	-0.03436	0	-0.0274	0	-0.06824	0	-0.14887	0	-0.08899	0				-17.06	-0.12323	0	-0.13245	0	-0.26428	0	-0.24072	0	-0.22815	0				-17.06	-0.0152	0	0.01385	0	-0.03284	0	-0.1247	0	-0.1026	0				-17.18	-0.17395	0	-0.13611	0	-0.15954	0	-0.25671
-16.96	-0.05859	0	-0.05084	0	-0.08624	0	-0.1778	0	-0.1023	0				-16.96	-0.13574	0	-0.13556	0	-0.25958	0	-0.23682	0	-0.22345	0				-16.96	-0.02222	0	0.01074	0	-0.03052	0	-0.12939	0	-0.1073	0				-17.08	-0.19898	0	-0.14002	0	-0.15405	0	-0.25513
-16.86	-0.07733	0	-0.04846	0	-0.09558	0	-0.19183	0	-0.11163	0				-16.86	-0.13495	0	-0.12463	0	-0.24786	0	-0.2337	0	-0.22345	0				-16.86	-0.03473	0	0.00214	0	-0.03986	0	-0.1333	0	-0.10651	0				-16.98	-0.21301	0	-0.13684	0	-0.16882	0	-0.27148
-16.76	-0.06403	0	-0.05396	0	-0.08618	0	-0.19025	0	-0.09991	0				-16.76	-0.12634	0	-0.10352	0	-0.24316	0	-0.22119	0	-0.20862	0				-16.76	-0.0199	0	0.00604	0	-0.03363	0	-0.1333	0	-0.12061	0				-16.88	-0.22241	0	-0.14856	0	-0.16968	0	-0.27856
-16.66	-0.06171	0	-0.04224	0	-0.07526	0	-0.18793	0	-0.10071	0				-16.66	-0.14276	0	-0.0918	0	-0.22833	0	-0.21649	0	-0.20624	0				-16.66	-0.02222	0	0.01227	0	-0.01959	0	-0.11377	0	-0.10809	0				-16.78	-0.22168	0	-0.15723	0	-0.16895	0	-0.27002
-16.56	-0.06171	0	-0.05084	0	-0.07294	0	-0.1731	0	-0.0929	0				-16.56	-0.13025	0	-0.07697	0	-0.2041	0	-0.20007	0	-0.18439	0				-16.56	-0.02301	0	0.01154	0	-0.02032	0	-0.11218	0	-0.10883	0				-16.68	-0.2146	0	-0.15015	0	-0.17126	0	-0.26294
-16.46	-0.07501	0	-0.05084	0	-0.08075	0	-0.17541	0	-0.0929	0				-16.46	-0.13104	0	-0.07306	0	-0.19006	0	-0.18762	0	-0.16797	0				-16.46	-0.03473	0	0.01386	0	-0.01099	0	-0.10284	0	-0.10419	0				-16.58	-0.2146	0	-0.15015	0	-0.15637	0	-0.26135
-16.36	-0.06561	0	-0.04535	0	-0.07135	0	-0.16528	0	-0.08978	0				-16.36	-0.12793	0	-0.07697	0	-0.18927	0	-0.19385	0	-0.16644	0				-16.36	-0.03943	0	0.01386	0	-0.00549	0	-0.10675	0	-0.10651	0				-16.48	-0.21533	0	-0.14856	0	-0.16418	0	-0.24499
-16.26	-0.0578	0	-0.03833	0	-0.0495	0	-0.15277	0	-0.08038	0				-16.26	-0.13495	0	-0.07227	0	-0.17676	0	-0.17273	0	-0.15546	0				-16.26	-0.03394	0	0.00604	0	-0.00317	0	-0.10516	0	-0.09247	0				-16.38	-0.21851	0	-0.13684	0	-0.15564	0	-0.22229
-16.16	-0.06561	0	-0.0235	0	-0.04791	0	-0.14105	0	-0.07336	0				-16.16	-0.13184	0	-0.05432	0	-0.16193	0	-0.15247	0	-0.14691	0				-16.16	-0.02301	0	-0.000975847	0	0.00623	0	-0.09424	0	-0.08386	0				-16.28	-0.21069	0	-0.14392	0	-0.13294	0	-0.21606
-16.06	-0.07263	0	-0.01099	0	-0.03778	0	-0.13794	0	-0.07025	0				-16.06	-0.13495	0	-0.05432	0	-0.14319	0	-0.13837	0	-0.12891	0				-16.06	-0.03162	0	0.00916	0	0.01013	0	-0.08563	0	-0.07996	0				-16.18	-0.22241	0	-0.13062	0	-0.13611	0	-0.21606
-15.96	-0.0672	0	-0.0047	0	-0.02527	0	-0.11682	0	-0.06085	0				-15.96	-0.14978	0	-0.05975	0	-0.14551	0	-0.12665	0	-0.12579	0				-15.96	-0.03943	0	0.01855	0	0.01636	0	-0.08722	0	-0.08697	0				-16.08	-0.21619	0	-0.12122	0	-0.12512	0	-0.19495
-15.86	-0.06012	0	0.01166	0	-0.02368	0	-0.10901	0	-0.05615	0				-15.86	-0.14276	0	-0.0426	0	-0.13379	0	-0.11182	0	-0.12109	0				-15.86	-0.03003	0	0.01617	0	0.02808	0	-0.07861	0	-0.08935	0				-15.98	-0.20752	0	-0.11108	0	-0.11499	0	-0.1864
-15.76	-0.04608	0	0.00775	0	-0.02136	0	-0.10199	0	-0.04681	0				-15.76	-0.14276	0	-0.04102	0	-0.12677	0	-0.1048	0	-0.10236	0				-15.76	-0.02222	0	0.03027	0	0.04529	0	-0.06299	0	-0.07056	0				-15.88	-0.19824	0	-0.08069	0	-0.09863	0	-0.16296
-15.66	-0.03827	0	0.01245	0	-0.01355	0	-0.10199	0	-0.04211	0				-15.66	-0.14667	0	-0.0379	0	-0.11114	0	-0.0993	0	-0.08203	0				-15.66	-0.03473	0	0.03027	0	0.06323	0	-0.05829	0	-0.06512	0				-15.78	-0.18726	0	-0.07825	0	-0.09155	0	-0.15356
-15.56	-0.03827	0	0.02185	0	-0.01825	0	-0.10669	0	-0.04211	0				-15.56	-0.12634	0	-0.02618	0	-0.09943	0	-0.08368	0	-0.06799	0				-15.56	-0.0152	0	0.02557	0	0.04999	0	-0.05908	0	-0.07837	0				-15.68	-0.15991	0	-0.06262	0	-0.06812	0	-0.13794
-15.46	-0.02887	0	0.0437	0	-0.00885	0	-0.09259	0	-0.0296	0				-15.46	-0.11151	0	-0.00977	0	-0.08771	0	-0.06885	0	-0.05548	0				-15.46	-0.01678	0	0.02869	0	0.05542	0	-0.05127	0	-0.06043	0				-15.58	-0.16382	0	-0.0603	0	-0.07434	0	-0.13245
-15.36	-0.01642	0	0.02728	0	0.00128	0	-0.07074	0	-0.00775	0				-15.36	-0.09589	0	-0.01135	0	-0.07989	0	-0.06573	0	-0.03595	0				-15.36	-0.0144	0	0.00916	0	0.05542	0	-0.06067	0	-0.05811	0				-15.48	-0.14355	0	-0.05176	0	-0.0658	0	-0.1333
-15.26	-0.01404	0	0.03198	0	-0.00104	0	-0.08246	0	-0.01947	0				-15.26	-0.07947	0	0.00586	0	-0.06348	0	-0.05634	0	-0.02264	0				-15.26	-0.0144	0	0.00684	0	0.06482	0	-0.05359	0	-0.06042	0				-15.38	-0.12549	0	-0.02124	0	-0.05481	0	-0.10669
-15.16	0.0047	0	0.03198	0	0.01068	0	-0.05902	0	-0.01318	0				-15.16	-0.08887	0	-0.00354	0	-0.07288	0	-0.06104	0	-0.03674	0				-15.16	-0.0152	0	0.00684	0	0.06482	0	-0.04816	0	-0.05652	0				-15.28	-0.11462	0	-0.01965	0	-0.03845	0	-0.10278
-15.06	0.00781	0	0.03589	0	0.01611	0	-0.05591	0	-0.00775	0				-15.06	-0.08807	0	0.00586	0	-0.06348	0	-0.05634	0	-0.02814	0				-15.06	-0.01209	0	0.00604	0	0.07574	0	-0.04968	0	-0.03931	0				-15.18	-0.10132	0	-0.01733	0	-0.03845	0	-0.08716
-14.96	0.00159	0	0.0437	0	0.00598	0	-0.05121	0	-0.00775	0				-14.96	-0.07947	0	0.00977	0	-0.05957	0	-0.05243	0	-0.02264	0				-14.96	-0.00268	0	-0.00256	0	0.06714	0	-0.05597	0	-0.05029	0				-15.08	-0.09973	0	-0.01733	0	-0.02979	0	-0.08557
-14.86	0.00159	0	0.0398	0	0.0224	0	-0.04651	0	-0.01318	0				-14.86	-0.06934	0	0.00818	0	-0.06586	0	-0.0423	0	-0.02191	0				-14.86	0.01294	0	0.01544	0	0.08124	0	-0.04657	0	-0.05102	0				-14.98	-0.08337	0	-0.00562	0	-0.02124	0	-0.07935
-14.76	0.0047	0	0.05621	0	0.0224	0	-0.0481	0	-0.01947	0				-14.76	-0.05994	0	0.02069	0	-0.05255	0	-0.02978	0	-0.01642	0				-14.76	0.01215	0	0.02948	0	0.09058	0	-0.03253	0	-0.03699	0				-14.88	-0.08728	0	-0.00562	0	-0.02673	0	-0.07703
-14.66	0.01642	0	0.05151	0	0.02942	0	-0.03009	0	-0.01007	0				-14.66	-0.06543	0	0.0199	0	-0.05176	0	-0.03058	0	-0.01251	0				-14.66	0.01996	0	0.02869	0	0.07965	0	-0.04346	0	-0.04089	0				-14.78	-0.06226	0	0.01001	0	-0.01501	0	-0.05432
-14.56	0.01251	0	0.0437	0	0.02081	0	-0.03638	0	-0.00775	0				-14.56	-0.07165	0	0.00586	0	-0.05176	0	-0.0368	0	-0.01172	0				-14.56	0.04028	0	0.02478	0	0.09607	0	-0.02783	0	-0.03308	0				-14.68	-0.04663	0	0.02795	0	0.0061	0	-0.04736
-14.46	0.01642	0	0.06012	0	0.0177	0	-0.03949	0	-0.02258	0				-14.46	-0.05682	0	0.0285	0	-0.04163	0	-0.02197	0	0.01013	0				-14.46	0.034	0	0.02637	0	0.09528	0	-0.01923	0	-0.02917	0				-14.58	-0.04272	0	0.03735	0	0.0155	0	-0.0426
-14.36	0.01642	0	0.05383	0	0.01929	0	-0.03949	0	-0.01788	0				-14.36	-0.0451	0	0.03241	0	-0.03693	0	-0.01495	0	0.01483	0				-14.36	0.02856	0	0.02167	0	0.09448	0	-0.01221	0	-0.03778	0				-14.48	-0.03882	0	0.03345	0	0.01001	0	-0.04028
-14.26	0.00781	0	0.0484	0	0.013	0	-0.04028	0	-0.01947	0				-14.26	-0.04822	0	0.03711	0	-0.03223	0	-0.02509	0	0.00861	0				-14.26	0.02698	0	0.01385	0	0.09137	0	-0.01532	0	-0.03149	0				-14.38	-0.04663	0	0.02795	0	0.00293	0	-0.03638
-14.16	0.0094	0	0.03119	0	0.013	0	-0.02386	0	-0.00616	0				-14.16	-0.03339	0	0.04413	0	-0.02521	0	-0.01807	0	0.01404	0				-14.16	0.03326	0	0.01697	0	0.07965	0	-0.01691	0	-0.03778	0				-14.28	-0.03723	0	0.04834	0	0.01941	0	-0.03479
-14.06	-0.00781	0	0.03668	0	-0.00183	0	-0.03479	0	-0.01868	0				-14.06	-0.03339	0	0.03241	0	-0.04163	0	-0.01807	0	0.00232	0				-14.06	0.02075	0	0.02325	0	0.08435	0	-0.00751	0	-0.01666	0				-14.18	-0.03259	0	0.04358	0	0.02332	0	-0.02856
-13.96	-0.02185	0	0.039	0	0.00287	0	-0.03479	0	-0.01086	0				-13.96	-0.01385	0	0.03552	0	-0.04083	0	-0.01495	0	0.00311	0				-13.96	0.0379	0	0.01074	0	0.07654	0	-0.01532	0	-0.02917	0				-14.08	-0.04114	0	0.04675	0	0.01392	0	-0.01843
-13.86	-0.01483	0	0.04059	0	0.00519	0	-0.01605	0	-0.01086	0				-13.86	-0.01855	0	0.0285	0	-0.04083	0	-0.02197	0	0.01172	0				-13.86	0.02856	0	0.01617	0	0.08197	0	-0.00989	0	-0.02917	0				-13.98	-0.0365	0	0.03967	0	0.02405	0	-0.01453
-13.76	-0.01483	0	0.03589	0	-0.00183	0	-0.01294	0	-0.01086	0				-13.76	-0.02869	0	0.02539	0	-0.03223	0	-0.01727	0	0.00391	0				-13.76	0.034	0	0.01465	0	0.06952	0	-0.00751	0	-0.03619	0				-13.88	-0.03882	0	0.04285	0	0.01941	0	-0.01685
-13.66	-0.01483	0	0.03119	0	-0.00494	0	-0.01996	0	-0.01086	0				-13.66	-0.01855	0	0.03552	0	-0.02209	0	-0.01025	0	0.01404	0				-13.66	0.02155	0	0.01385	0	0.06244	0	-0.00519	0	-0.03857	0				-13.78	-0.03101	0	0.03186	0	0.02173	0	-0.00745
-13.56	-0.01483	0	0.01556	0	-0.00964	0	-0.01996	0	-0.01556	0				-13.56	-0.02087	0	0.03009	0	-0.02441	0	-0.01727	0	0.01483	0				-13.56	0.01605	0	0.00684	0	0.04999	0	-0.01221	0	-0.04791	0				-13.68	-0.01929	0	0.02563	0	0.02014	0	-0.00903
-13.46	-0.03125	0	0.02496	0	-0.02295	0	-0.02856	0	-0.0343	0				-13.46	-0.00604	0	0.04022	0	-0.01428	0	-0.00244	0	0.02264	0				-13.46	0.02618	0	0.00134	0	0.05621	0	-0.01221	0	-0.03699	0				-13.58	-0.0271	0	0.02722	0	0.0061	0	-0.01685
-13.36	-0.01715	0	0.03198	0	-0.02057	0	-0.01056	0	-0.0296	0				-13.36	-0.01855	0	0.05115	0	-0.0127	0	0.00146	0	0.03827	0				-13.36	0.01373	0	0.00916	0	0.05463	0	-0.01221	0	-0.02606	0				-13.48	-0.03723	0	0.00769	0	0.00146	0	-0.02698
-13.26	-0.00781	0	0.03198	0	-0.01355	0	-0.00824	0	-0.02258	0				-13.26	-0.01776	0	0.04022	0	0.00525	0	0.00928	0	0.04608	0				-13.26	0.01605	0	0.00684	0	0.04529	0	-0.01923	0	-0.03308	0				-13.38	-0.03418	0	0.00842	0	-0.0072	0	-0.01611
-13.16	-0.01483	0	0.02887	0	-0.01666	0	-0.00513	0	-0.01086	0				-13.16	-0.01306	0	0.04022	0	-0.00177	0	0.00458	0	0.04297	0				-13.16	0.02386	0	0.01074	0	0.06012	0	-0.01221	0	-0.03619	0				-13.28	-0.02942	0	0.0061	0	-0.00952	0	-0.02466
-13.06	-0.01483	0	0.01947	0	-0.02136	0	-0.01215	0	-0.01556	0				-13.06	0.01038	0	0.04492	0	0.00293	0	0.00226	0	0.04608	0				-13.06	0.01917	0	0.00134	0	0.05701	0	-0.01691	0	-0.04089	0				-13.18	-0.03882	0	0.01392	0	0.000610352	0	-0.02698
-12.96	-0.01953	0	0.02417	0	-0.01825	0	-0.01685	0	-0.01947	0				-12.96	0.0127	0	0.04254	0	0.00214	0	0.0163	0	0.03357	0				-12.96	0.01215	0	-0.00568	0	0.04761	0	-0.02393	0	-0.04089	0				-13.08	-0.03882	0	0.01233	0	-0.00562	0	-0.02856
-12.86	-0.01483	0	0.02417	0	-0.01825	0	-0.000427246	0	-0.01788	0				-12.86	0.00568	0	0.0285	0	0.00214	0	0.00616	0	0.03436	0				-12.86	0.01215	0	-0.00568	0	0.03278	0	-0.02704	0	-0.04089	0				-12.98	-0.03723	0	-0.00403	0	-0.01575	0	-0.0387
-12.76	-0.01013	0	0.02417	0	-0.02057	0	0.00116	0	-0.01788	0				-12.76	0.01038	0	0.0332	0	0.00684	0	0.00616	0	0.03595	0				-12.76	0.01685	0	-0.01038	0	0.03589	0	-0.03174	0	-0.04559	0				-12.88	-0.03101	0	0.0022	0	-0.00403	0	-0.02075
-12.66	-0.00311	0	0.000732422	0	-0.01355	0	0.00348	0	-0.01086	0				-12.66	0.00568	0	0.0285	0	0.00214	0	-0.00323	0	0.02655	0				-12.66	0.01215	0	-0.01581	0	0.02576	0	-0.02704	0	-0.03619	0				-12.78	-0.02869	0	-0.00561	0	-0.01892	0	-0.02783
-12.56	-0.01483	0	0.000732422	0	-0.02527	0	-0.01294	0	-0.02728	0				-12.56	-0.00214	0	0.02069	0	-0.01038	0	-0.01025	0	0.01404	0				-12.56	0.00745	0	-0.02209	0	0.03198	0	-0.02863	0	-0.04089	0				-12.68	-0.01929	0	0.0061	0	-0.00952	0	-0.02466
-12.46	-0.02655	0	0.000732601	0	-0.02527	0	-0.01996	0	-0.0343	0				-12.46	0.000976563	0	0.02069	0	-0.00647	0	-0.00714	0	0.01013	0				-12.46	0.01373	0	-0.02521	0	0.02106	0	-0.03174	0	-0.04871	0				-12.58	-0.01929	0	0.0061	0	0.0022	0	-0.01526
-12.36	-0.02655	0	-0.00549	0	-0.02838	0	-0.01215	0	-0.0343	0				-12.36	-0.00134	0	0.01367	0	-0.0119	0	-0.00946	0	0.00781	0				-12.36	0.00745	0	-0.02521	0	0.03046	0	-0.02704	0	-0.05573	0				-12.48	-0.01929	0	0.01392	0	0.0022	0	-0.02466
-12.26	-0.02185	0	-0.00317	0	-0.02838	0	-0.00745	0	-0.021	0				-12.26	-0.00214	0	0.01288	0	-0.00568	0	-0.01337	0	0.00232	0				-12.26	0.00433	0	-0.03693	0	0.02417	0	-0.02863	0	-0.04559	0				-12.38	-0.03101	0	0.0022	0	-0.01111	0	-0.02856
-12.16	-0.01483	0	-6.09164e-05	0	-0.02136	0	-0.000427246	0	-0.01868	0				-12.16	-0.00684	0	0.00507	0	-0.00568	0	-0.01807	0	-0.0047	0				-12.16	0.00903	0	-0.04474	0	0.00855	0	-0.02472	0	-0.05341	0				-12.28	-0.02478	0	0.00684	0	-0.02283	0	-0.02234
-12.06	-0.01483	0	-0.00708	0	-0.02136	0	0.00659	0	-0.01556	0				-12.06	-0.01386	0	0.000366211	0	-0.01038	0	-0.01807	0	-0.0047	0				-12.06	0.01917	0	-0.04004	0	0.00311	0	-0.02704	0	-0.04791	0				-12.18	-0.00757	0	0.01001	0	-0.01343	0	-0.01294
-11.96	-0.01172	0	-0.01019	0	-0.01825	0	0.00269	0	-0.01947	0				-11.96	-0.02087	0	-0.01678	0	-0.0127	0	-0.01807	0	-0.01483	0				-11.96	0.01685	0	-0.02209	0	0.00854	0	-0.00909	0	-0.03778	0				-12.08	-0.00757	0	0.0116	0	-0.00171	0	-0.00745
-11.86	-0.01013	0	-0.00476	0	-0.00494	0	0.00427	0	-0.00616	0				-11.86	-0.01074	0	-0.01135	0	-0.00256	0	-0.01495	0	-0.0094	0				-11.86	0.02386	0	-0.02911	0	0.00623	0	-0.01141	0	-0.0401	0				-11.98	-0.0177	0	0.0061	0	-0.01184	0	-0.01526
-11.76	-0.01172	0	-0.00708	0	-0.01123	0	-0.000427067	0	-0.00775	0				-11.76	-0.00916	0	-0.01447	0	-0.000976563	0	-0.01807	0	-0.01251	0				-11.76	0.02777	0	-0.02441	0	0.01324	0	0.000305176	0	-0.01666	0				-11.88	-0.01306	0	0.00452	0	-0.0072	0	-0.01062
-11.66	-0.00702	0	-0.00708	0	-0.01355	0	0.01129	0	-0.00775	0				-11.66	-0.00214	0	-0.01447	0	-0.01038	0	-0.02277	0	-0.01721	0				-11.66	0.01605	0	-0.02521	0	0.00543	0	0.01123	0	-0.02057	0				-11.78	-0.0177	0	0.00928	0	-0.00635	0	-0.01685
-11.56	-0.00702	0	-0.00708	0	-0.01355	0	0.01129	0	-0.01477	0				-11.56	-0.00915	0	-0.02148	0	-0.02441	0	-0.03992	0	-0.01953	0				-11.56	0.01917	0	-0.03693	0	-0.00629	0	-0.0036	0	-0.03699	0				-11.68	-0.01147	0	0.0061	0	-0.00952	0	-0.01685
-11.46	0.00159	0	-0.01721	0	-0.00183	0	0.02301	0	0.00476	0				-11.46	0.000976563	0	-0.01605	0	-0.01428	0	-0.03448	0	-0.0094	0				-11.46	0.01294	0	-0.03693	0	-0.00629	0	-0.00519	0	-0.03076	0				-11.58	-0.01929	0	-0.00171	0	-0.01733	0	-0.01685
-11.36	-0.00311	0	-0.01489	0	-0.00885	0	0.01599	0	-0.00537	0				-11.36	0.00568	0	-0.01837	0	-0.0127	0	-0.02979	0	-0.00781	0				-11.36	0.01294	0	-0.04474	0	-0.0141	0	-0.013	0	-0.04089	0				-11.48	-0.02869	0	-0.00562	0	-0.02905	0	-0.02856
-11.26	0.00159	0	-0.01489	0	-0.00183	0	0.03082	0	-0.00305	0				-11.26	-0.00916	0	-0.02148	0	-0.02051	0	-0.0329	0	-0.01563	0				-11.26	0.02777	0	-0.02832	0	-0.0141	0	-0.01532	0	-0.03619	0				-11.38	-0.00757	0	-0.00488	0	-0.01501	0	-0.02625
-11.16	0.00861	0	-0.01489	0	-0.00183	0	0.02612	0	-0.00305	0				-11.16	-0.01385	0	-0.01837	0	-0.02991	0	-0.02588	0	-0.02032	0				-11.16	0.01447	0	-0.03302	0	-0.0141	0	-0.0083	0	-0.02918	0				-11.28	-0.00525	0	-0.00171	0	-0.00562	0	-0.01685
-11.06	0.00861	0	-0.01489	0	-0.00183	0	0.0191	0	-0.00305	0				-11.06	-0.01385	0	-0.02618	0	-0.03693	0	-0.03058	0	-0.02032	0				-11.06	0.01215	0	-0.04163	0	-0.0274	0	-0.00909	0	-0.02606	0				-11.18	0.00415	0	0.01001	0	0.0022	0	-0.00745
-10.96	0.00861	0	-0.01178	0	-0.00183	0	0.0191	0	0.00867	0				-10.96	-0.01074	0	-0.02307	0	-0.03381	0	-0.03448	0	-0.01721	0				-10.96	0.01685	0	-0.02521	0	-0.02972	0	-0.00439	0	-0.02136	0				-11.08	0.000244141	0	-0.00171	0	-0.00952	0	-0.02856
-10.86	0.01953	0	-0.01019	0	0.00128	0	0.02222	0	0.01178	0				-10.86	-0.01306	0	-0.02539	0	-0.03613	0	-0.0368	0	-0.01953	0				-10.86	0.01056	0	-0.03693	0	-0.02814	0	0.000305115	0	-0.00964	0				-10.98	0.0002442	0	0.0061	0	-0.00952	0	-0.02856
-10.76	0.02112	0	-0.01489	0	0.00287	0	0.0238	0	0.00476	0				-10.76	-0.00916	0	-0.02618	0	-0.02521	0	-0.0376	0	-0.02032	0				-10.76	0.01685	0	-0.02911	0	-0.03442	0	0.01044	0	-0.01825	0				-10.88	0.00183	0	0.00769	0	-0.00793	0	-0.02698
-10.66	0.01642	0	-0.01489	0	-0.00183	0	0.01599	0	0.01648	0				-10.66	-0.00684	0	-0.02618	0	-0.02521	0	-0.04071	0	-0.02032	0				-10.66	0.02386	0	-0.02521	0	-0.02502	0	0.00891	0	-0.01666	0				-10.78	0.01038	0	0.00452	0	0.000610352	0	-0.03015
-10.56	0.01642	0	-0.01489	0	-0.00183	0	0.0144	0	0.01337	0				-10.56	-0.02087	0	-0.0379	0	-0.03693	0	-0.0462	0	-0.03674	0				-10.56	0.01373	0	-0.02521	0	-0.02271	0	0.01123	0	-0.00964	0				-10.68	0.00415	0	-0.00171	0	-0.00562	0	-0.03015
-10.46	0.00861	0	-0.01648	0	-0.00183	0	0.0191	0	0.00867	0				-10.46	-0.01074	0	-0.0379	0	-0.03851	0	-0.03839	0	-0.04065	0				-10.46	0.01916	0	-0.03223	0	-0.03674	0	0.00421	0	-0.01978	0				-10.58	0.00415	0	-0.00171	0	-0.00562	0	-0.02307
-10.36	0.01172	0	-0.02582	0	0.00128	0	0.02222	0	0.01178	0				-10.36	-0.00916	0	-0.04102	0	-0.04395	0	-0.0368	0	-0.03436	0				-10.36	0.01605	0	-0.02209	0	-0.02972	0	0.01434	0	-0.01434	0				-10.48	0.00415	0	-0.00171	0	-0.01733	0	-0.02856
-10.26	0.00781	0	-0.0188	0	-0.00574	0	0.0152	0	0.00476	0				-10.26	-0.00214	0	-0.02618	0	-0.02911	0	-0.0329	0	-0.02032	0				-10.26	0.01135	0	-0.02521	0	-0.03754	0	0.02295	0	-0.01746	0				-10.38	0.00574	0	-0.00244	0	-0.00793	0	-0.01526
-10.16	0.01251	0	-0.0141	0	-0.00574	0	0.0152	0	0.01648	0				-10.16	-0.00525	0	-0.02148	0	-0.02441	0	-0.02118	0	-0.01563	0				-10.16	-0.00269	0	-0.02521	0	-0.03754	0	0.02295	0	-0.00964	0				-10.28	0.01355	0	-0.0033	0	-0.00171	0	-0.00903
-10.06	0.01721	0	-0.00708	0	-0.00104	0	0.0199	0	0.02118	0				-10.06	0.00488	0	-0.00824	0	-0.01428	0	-0.01105	0	-0.01019	0				-10.06	0.00433	0	-0.02911	0	-0.04144	0	0.01904	0	-0.01825	0				-10.18	0.01978	0	-0.00171	0	0.0022	0	-0.00903
-9.96	0.02423	0	-0.00708	0	0.00598	0	0.0238	0	0.0282	0				-9.96	-0.00214	0	-0.01367	0	-0.0213	0	-0.01807	0	-0.02423	0				-9.96	0.00903	0	-0.01739	0	-0.01801	0	0.03076	0	-0.00885	0				-10.08	0.02209	0	0.000610352	0	0.00452	0	0.005
-9.86	0.02423	0	-0.00708	0	-0.00574	0	0.03082	0	0.01959	0				-9.86	0.00256	0	-0.01367	0	-0.0166	0	-0.01337	0	-0.01953	0				-9.86	0.00824	0	-0.000976592	0	-0.01331	0	0.03546	0	0.00989	0				-9.98	0.03149	0	0.01001	0	0.01392	0	0.02063
-9.76	0.02423	0	-0.00708	0	-0.00574	0	0.03082	0	0.02429	0				-9.76	0.0127	0	0.00507	0	0.00214	0	-0.00635	0	-0.01251	0				-9.76	0.00665	0	-0.00177	0	-0.0141	0	0.02295	0	0.00208	0				-9.88	0.03149	0	0.01001	0	0.01392	0	0.0144
-9.66	0.01721	0	-0.01489	0	-0.00574	0	0.03082	0	0.02429	0				-9.66	0.0127	0	0.000366211	0	-0.00568	0	-0.01105	0	-0.01721	0				-9.66	0.000427246	0	0.00134	0	-0.02741	0	0.02136	0	0.00519	0				-9.78	0.03149	0	-0.00171	0	0.0022	0	0.0144
-9.56	0.01642	0	-0.02271	0	-0.01355	0	0.02301	0	0.02118	0				-9.56	0.0174	0	0.000366211	0	-0.00568	0	0.00147	0	-0.01251	0				-9.56	0.000427246	0	-0.00568	0	-0.03674	0	0.01904	0	-0.00183	0				-9.68	0.03381	0	0.0061	0	0.0022	0	0.0144
-9.46	0.01642	0	-0.02741	0	-0.01355	0	0.02301	0	0.03992	0				-9.46	0.02209	0	-0.00195	0	-0.000976563	0	0.00616	0	-0.00781	0				-9.46	-0.00269	0	-0.00568	0	-0.03442	0	0.01904	0	-0.00183	0				-9.58	0.04321	0	0.0061	0	0.0022	0	0.02222
-9.36	0.01483	0	-0.03442	0	-0.01825	0	0.01831	0	0.03522	0				-9.36	0.01349	0	-0.01526	0	-0.00256	0	0.00458	0	-0.0094	0				-9.36	-0.00739	0	0.00684	0	-0.02502	0	0.02374	0	0.01068	0				-9.48	0.02368	0	-0.00171	0	0.0061	0	0.02612
-9.26	0.01251	0	-0.02972	0	-0.02527	0	0.0144	0	0.0282	0				-9.26	0.0174	0	-0.01837	0	0.00214	0	-0.00323	0	-0.0047	0				-9.26	-0.00427	0	-0.000976563	0	-0.02972	0	0.01904	0	0.00598	0				-9.38	0.02295	0	0.00769	0	0.00378	0	0.0238
-9.16	0.0094	0	-0.02271	0	-0.02057	0	0.0238	0	0.02118	0				-9.16	0.02209	0	-0.01367	0	0.00684	0	-0.00555	0	0	0				-9.16	-0.00269	0	-0.00256	0	-0.02661	0	0.02216	0	0.00909	0				-9.28	0.00806	0	-0.02515	0	-0.00952	0	0.00427
-9.06	0.01642	0	-0.02429	0	-0.02136	0	0.03082	0	0.03992	0				-9.06	0.02911	0	-0.00665	0	0.01385	0	0.01318	0	0.00391	0				-9.06	0.00433	0	-0.000976563	0	-0.02502	0	0.02374	0	0.00757	0				-9.18	0.01038	0	-0.02283	0	-0.0072	0	0.02063
-8.96	0.01642	0	-0.02661	0	-0.02606	0	0.03082	0	0.03992	0				-8.96	0.0213	0	-0.01447	0	0.02557	0	0.01318	0	-0.000793457	0				-8.96	0.00433	0	0.01776	0	-0.01801	0	0.03076	0	0.00989	0				-9.08	0.01978	0	-0.00171	0	0.0022	0	0.04175
-8.86	0.01642	0	-0.02661	0	-0.02527	0	0.0191	0	0.0282	0				-8.86	0.0213	0	-0.01447	0	0.02557	0	0.01318	0	-0.000793457	0				-8.86	0.00122	0	0.01776	0	-0.01801	0	0.02606	0	0.02161	0				-8.98	0.01977	0	-0.00244	0	-0.000122727	0	0.03784
-8.76	0.01953	0	-0.02661	0	-0.03308	0	0.0191	0	0.0282	0				-8.76	0.02441	0	-0.00354	0	0.02399	0	0.0163	0	0.00232	0				-8.76	0.00122	0	0.02087	0	-0.01801	0	0.01904	0	0.02472	0				-8.88	0.01196	0	-0.01343	0	-0.00562	0	0.02612
-8.66	0.0094	0	-0.03833	0	-0.02057	0	0.0191	0	0.0282	0				-8.66	0.0174	0	-0.01837	0	0.00995	0	0.00928	0	-0.0047	0				-8.66	0.00275	0	0.02716	0	-0.01642	0	0.02844	0	0.03101	0				-8.78	0.01355	0	-0.01343	0	0.0022	0	0.02612
-8.56	0.00781	0	-0.02582	0	-0.01355	0	0.0191	0	0.0282	0				-8.56	0.02051	0	-0.02148	0	0.01776	0	0.00928	0	-0.0047	0				-8.56	0.00433	0	0.02087	0	-0.01959	0	0.02216	0	0.03253	0				-8.68	0.01819	0	-0.02515	0	-0.0072	0	0.0144
-8.46	0.02032	0	-0.0188	0	0.00598	0	0.02692	0	0.03601	0				-8.46	0.01819	0	-0.02148	0	0.01935	0	0.01398	0	0	0				-8.46	0.00433	0	0.02557	0	-0.01801	0	0.01904	0	0.02942	0				-8.58	0.01355	0	-0.02515	0	0.0022	0	0.02222
-8.36	0.02502	0	-0.01569	0	0.00598	0	0.02692	0	0.03601	0				-8.36	0.01349	0	-0.02618	0	0.00995	0	0.00928	0	-0.0047	0				-8.36	0.00903	0	0.01776	0	-0.02112	0	0.01904	0	0.02942	0				-8.48	0.01978	0	-0.01501	0	0.0022	0	0.02222
-8.26	0.03204	0	-0.0188	0	0.00598	0	0.02692	0	0.02429	0				-8.26	0.01349	0	-0.01837	0	0.00995	0	0.00928	0	-0.01251	0				-8.26	0.01605	0	0.03027	0	-0.02112	0	0.02374	0	0.03412	0				-8.38	0.02991	0	-0.00562	0	0.0022	0	0.02222
-8.16	0.02423	0	-0.02191	0	0.00128	0	0.0191	0	0.01648	0				-8.16	0.01349	0	-0.01837	0	0.02167	0	0.00928	0	-0.01251	0				-8.16	0.00745	0	0.03729	0	-0.0141	0	0.04248	0	0.05286	0				-8.28	0.01978	0	-0.01575	0	0.0022	0	0.02222
-8.06	0.02112	0	-0.03131	0	0.00287	0	0.01599	0	0.01337	0				-8.06	0.00568	0	-0.02618	0	0.01385	0	0.00146	0	-0.02032	0				-8.06	0.01215	0	0.02869	0	-0.01959	0	0.02917	0	0.04425	0				-8.18	0.02759	0	-0.00952	0	0.00378	0	0.03003
-7.96	0.01642	0	-0.03363	0	-0.00653	0	0.00659	0	0.00397	0				-7.96	-0.00214	0	-0.02618	0	0.01385	0	0.00146	0	-0.02032	0				-7.96	0.00433	0	0.03339	0	-0.01019	0	0.02686	0	0.04425	0				-8.08	0.026	0	-0.01111	0	0.00842	0	0.02844
-7.86	0.01642	0	-0.02661	0	-0.01355	0	-0.000427246	0	-0.00305	0				-7.86	-0.00214	0	-0.02618	0	0.01385	0	0.00146	0	-0.02032	0				-7.86	0.00903	0	0.02557	0	-0.01801	0	0.01904	0	0.02942	0				-7.98	0.01978	0	-0.01965	0	0.00769	0	0.0199
-7.76	0.01642	0	-0.02661	0	-0.00885	0	-0.000427246	0	-0.00775	0				-7.76	0.00256	0	-0.02148	0	0.02557	0	0.01398	0	-0.01563	0				-7.76	0.00433	0	0.03027	0	-0.00549	0	0.02374	0	0.04663	0				-7.88	0.01978	0	-0.01501	0	-0.00171	0	0.02222
-7.66	0.01642	0	-0.02661	0	-0.00183	0	-0.000427246	0	-0.01007	0				-7.66	0.00958	0	-0.01447	0	0.02557	0	0.021	0	-0.00861	0				-7.66	0.00433	0	0.02557	0	-0.01019	0	0.01904	0	0.03644	0				-7.78	0.01196	0	-0.01343	0	-0.0072	0	0.0144
-7.56	0.0047	0	-0.0188	0	-0.00183	0	-0.000426948	0	-0.00305	0				-7.56	0.00958	0	-0.01447	0	0.02557	0	0.021	0	-0.00861	0				-7.56	0.00433	0	0.02087	0	-0.01019	0	0.01904	0	0.03412	0				-7.68	0.01196	0	-0.01343	0	0.0022	0	0.02222
-7.46	0.01251	0	-0.0188	0	0.00598	0	0.00269	0	0.00476	0				-7.46	0.0127	0	-0.01135	0	0.0365	0	0.02411	0	-0.00549	0				-7.46	-0.000366032	0	0.01855	0	-0.01019	0	0.02686	0	0.04425	0				-7.58	0.02368	0	-0.01343	0	0.01392	0	0.03394
-7.36	0.0047	0	-0.0188	0	0.00598	0	0.000366211	0	0.00476	0				-7.36	0.00568	0	-0.02618	0	0.02948	0	0.01709	0	-0.01251	0				-7.36	-0.00739	0	0.02087	0	-0.01489	0	0.02216	0	0.03253	0				-7.48	0.02368	0	-0.00171	0	0.01392	0	0.03162
-7.26	0.01251	0	-0.01569	0	0.01379	0	0.0191	0	0.00476	0				-7.26	0.00568	0	-0.02618	0	0.02948	0	0.01709	0	-0.01251	0				-7.26	-0.02692	0	0.02557	0	-0.01019	0	0.02686	0	0.03723	0				-7.38	0.03149	0	-0.00171	0	0.01392	0	0.02454
-7.16	0.00781	0	-0.01721	0	0.01379	0	0.00269	0	0.00476	0				-7.16	0.01508	0	-0.02148	0	0.03107	0	0.02179	0	-0.00781	0				-7.16	-0.02222	0	0.01386	0	-0.02191	0	0.01202	0	0.02551	0				-7.28	0.03149	0	-0.00171	0	0.01392	0	0.03394
-7.06	0.00629	0	-0.01178	0	0.01068	0	-0.00745	0	0.00165	0				-7.06	0.02911	0	-0.00665	0	0.03339	0	0.02881	0	-0.000793457	0				-7.06	-0.0152	0	0.01855	0	-0.01721	0	0.01202	0	0.04193	0				-7.18	0.03308	0	-0.000122577	0	0.01392	0	0.03162
-6.96	0.01172	0	0.00464	0	0.02942	0	-0.000427246	0	0.00867	0				-6.96	0.0127	0	-0.01135	0	0.02869	0	0.02411	0	0.00232	0				-6.96	-0.02692	0	0.02557	0	-0.01019	0	0.03076	0	0.04895	0				-7.08	0.03613	0	-0.000976563	0	0.000610352	0	0.00891
-6.86	0.01642	0	-6.13029e-05	0	0.02942	0	0.01129	0	0.02039	0				-6.86	0.0174	0	-0.00665	0	0.02869	0	0.02881	0	0.00702	0				-6.86	-0.02692	0	0.01386	0	-0.02191	0	0.01904	0	0.03723	0				-6.98	0.02527	0	-0.01184	0	0.0022	0	0.00269
-6.76	0.01172	0	-0.00708	0	0.02472	0	0.00659	0	0.01569	0				-6.76	0.0174	0	-0.00665	0	0.03339	0	0.02881	0	0.00702	0				-6.76	-0.03473	0	0.01697	0	-0.02191	0	0.02216	0	0.04034	0				-6.88	0.02368	0	-0.01343	0	-0.00562	0	0.00659
-6.66	0.0047	0	0.000732422	0	0.0177	0	-0.000427246	0	0.01178	0				-6.66	0.0174	0	-0.00665	0	0.02167	0	0.02881	0	0.00702	0				-6.66	-0.03473	0	0.02557	0	-0.02972	0	0.01904	0	0.03723	0				-6.78	0.02917	0	-0.01575	0	-0.00793	0	0.01209
-6.56	0.0047	0	0.000732422	0	0.0177	0	-0.000427246	0	0.01648	0				-6.56	0.0174	0	-0.00665	0	0.02167	0	0.02881	0	0.00702	0				-6.56	-0.04175	0	0.02557	0	-0.02972	0	0.01904	0	0.03723	0				-6.68	0.01978	0	-0.02515	0	-0.00562	0	0.00269
-6.46	-0.00702	0	0.000732422	0	0.0177	0	0.00739	0	0.00476	0				-6.46	0.02209	0	0.00116	0	0.03809	0	0.04523	0	0.01172	0				-6.46	-0.04724	0	0.00684	0	-0.03674	0	0.00732	0	0.04193	0				-6.58	0.01978	0	-0.01343	0	-0.00562	0	0.0144
-6.36	-0.00702	0	0.01245	0	0.02942	0	-0.000427246	0	0.00476	0				-6.36	0.03223	0	0.01288	0	0.0451	0	0.05225	0	0.01874	0				-6.36	-0.04645	0	0.01776	0	-0.03754	0	-0.000488281	0	0.04114	0				-6.48	0.01978	0	-0.01343	0	0.0061	0	0.02222
-6.26	-0.00702	0	0.01245	0	0.02942	0	-0.000427246	0	0.01337	0				-6.26	0.01349	0	0.01288	0	0.03339	0	0.03741	0	0.00702	0				-6.26	-0.05347	0	0.02087	0	-0.03754	0	-0.000488281	0	0.04114	0				-6.38	0.01978	0	-0.01343	0	0.0061	0	0.02222
-6.16	-0.01483	0	0.01245	0	0.03723	0	-0.000427246	0	0.00867	0				-6.16	0.01819	0	0.00116	0	0.03339	0	0.03271	0	0.01874	0				-6.16	-0.04645	0	0.00372	0	-0.04456	0	-0.00751	0	0.04193	0				-6.28	0.01978	0	-0.01343	0	0.0061	0	0.02222
-6.06	-0.01483	0	0.000732422	0	0.03723	0	-0.000427693	0	0.00867	0				-6.06	0.02521	0	0.01288	0	0.03339	0	0.03271	0	0.01874	0				-6.06	-0.05426	0	0.00604	0	-0.03754	0	-0.0036	0	0.04895	0				-6.18	0.01978	0	-0.00562	0	0.0022	0	0.04175
-5.96	-0.02185	0	-0.00397	0	0.02551	0	-0.01215	0	-0.00305	0				-5.96	0.02521	0	0.01288	0	0.03339	0	0.03271	0	0.01874	0				-5.96	-0.05115	0	-0.00177	0	-0.03363	0	-0.013	0	0.04114	0				-6.08	0.01978	0	-0.00562	0	0.0022	0	0.04175
-5.86	-0.02423	0	-0.01099	0	0.02081	0	-0.01685	0	-0.00775	0				-5.86	0.02521	0	0.01288	0	0.03339	0	0.03271	0	0.01874	0				-5.86	-0.04175	0	0.01306	0	-0.03052	0	-0.00519	0	0.04425	0				-5.98	0.01428	0	-0.01343	0	-0.00562	0	0.03394
-5.76	-0.03827	0	0.00543	0	0.01379	0	-0.02386	0	-0.01477	0				-5.76	0.02521	0	0.00977	0	0.03339	0	0.04053	0	0.01404	0				-5.76	-0.04645	0	0.00604	0	-0.03754	0	-0.01532	0	0.03723	0				-5.88	0.01904	0	-0.02747	0	0.00378	0	0.03162
-5.66	-0.02655	0	0.01245	0	0.02551	0	-0.00433	0	-0.00305	0				-5.66	0.02832	0	0.00818	0	0.04431	0	0.04364	0	0.01013	0				-5.66	-0.04956	0	-0.00568	0	-0.03754	0	-0.02002	0	0.03723	0				-5.78	0.00806	0	-0.03687	0	-0.00562	0	0.02222
-5.56	-0.02185	0	0.000732422	0	0.02551	0	-0.00433	0	0.00867	0				-5.56	0.02521	0	0.00507	0	0.0412	0	0.04364	0	0.00702	0				-5.56	-0.04254	0	-0.00879	0	-0.04065	0	-0.01532	0	0.03412	0				-5.68	0.000244141	0	-0.03455	0	-0.00562	0	0.02222
-5.46	-0.02655	0	0.00854	0	0.01379	0	-0.01917	0	-0.01947	0				-5.46	0.02521	0	-0.00665	0	0.0412	0	0.04523	0	0.00702	0				-5.46	-0.04254	0	-0.00177	0	-0.02191	0	-0.0083	0	0.05286	0				-5.58	0.01038	0	-0.02515	0	0.0022	0	0.02222
-5.36	-0.02655	0	0.00854	0	0.01379	0	-0.02386	0	-0.02649	0				-5.36	0.02051	0	0.00507	0	0.0412	0	0.03583	0	0.00702	0				-5.36	-0.03943	0	-0.00177	0	-0.03363	0	-0.02002	0	0.04114	0				-5.48	0.01978	0	-0.01733	0	0.01001	0	0.03625
-5.26	-0.03827	0	0.00385	0	0.01379	0	-0.02386	0	-0.02649	0				-5.26	0.01819	0	0.00977	0	0.0412	0	0.03351	0	0.02344	0				-5.26	-0.04645	0	0.00134	0	-0.03052	0	-0.02161	0	0.04425	0				-5.38	0.01978	0	-0.01733	0	0.0022	0	0.03003
-5.16	-0.03827	0	-0.00317	0	0.01379	0	-0.02856	0	-0.02649	0				-5.16	0.01819	0	0.00507	0	0.02637	0	0.02881	0	0.01874	0				-5.16	-0.04645	0	-0.01038	0	-0.03754	0	-0.02393	0	0.03723	0				-5.28	0.03149	0	-0.00562	0	0.0022	0	0.04175
-5.06	-0.03125	0	0.00543	0	0.01379	0	-0.03558	0	-0.03119	0				-5.06	0.02991	0	0.00977	0	0.03809	0	0.04523	0	0.02344	0				-5.06	-0.04645	0	-0.0174	0	-0.03754	0	-0.02704	0	0.0224	0				-5.18	0.01978	0	-0.00793	0	0.0022	0	0.03162
-4.96	-0.03827	0	-0.00238	0	0.00909	0	-0.0387	0	-0.04132	0				-4.96	0.02911	0	0.01209	0	0.0451	0	0.04755	0	0.03827	0				-4.96	-0.05426	0	-0.0174	0	-0.03754	0	-0.02704	0	0.03412	0				-5.08	0.01746	0	-0.00952	0	0.01001	0	0.03784
-4.86	-0.04138	0	-0.00708	0	-0.00104	0	-0.04651	0	-0.03741	0				-4.86	0.02441	0	0.00977	0	0.05292	0	0.04053	0	0.03357	0				-4.86	-0.06598	0	-0.02521	0	-0.04535	0	-0.03253	0	0.03332	0				-4.98	0.01978	0	-0.0072	0	0.01941	0	0.04797
-4.76	-0.04919	0	-0.01178	0	0.00598	0	-0.03949	0	-0.04681	0				-4.76	0.02521	0	0.01209	0	0.04352	0	0.03271	0	0.02185	0				-4.76	-0.06598	0	-0.03693	0	-0.05707	0	-0.05127	0	0.02161	0				-4.88	0.00647	0	-0.02673	0	-0.0033	0	0.03235
-4.66	-0.06329	0	-0.02661	0	0.00128	0	-0.04889	0	-0.06165	0				-4.66	0.01819	0	0.00586	0	0.03418	0	0.01398	0	0.01642	0				-4.66	-0.08081	0	-0.04004	0	-0.05707	0	-0.05127	0	0.02472	0				-4.78	-0.00134	0	-0.03296	0	-0.00952	0	0.02612
-4.56	-0.08514	0	-0.0141	0	-0.00574	0	-0.07074	0	-0.08118	0				-4.56	0.02051	0	0.01288	0	0.0412	0	0.0163	0	0.01874	0				-4.56	-0.07379	0	-0.04474	0	-0.06488	0	-0.06378	0	0.01459	0				-4.68	-0.000488341	0	-0.03528	0	0.0116	0	0.02148
-4.46	-0.07263	0	0.000732541	0	0.00677	0	-0.05042	0	-0.07336	0				-4.46	0.000976563	0	-0.00433	0	0.02557	0	0.00848	0	0.00623	0				-4.46	-0.07379	0	-0.04474	0	-0.05707	0	-0.07391	0	0.02161	0				-4.58	-0.01147	0	-0.03687	0	0.01001	0	0.0105
-4.36	-0.07733	0	-0.000853866	0	0.01379	0	-0.05591	0	-0.07648	0				-4.36	-0.01385	0	-0.02618	0	0.01385	0	-0.01337	0	-0.00549	0				-4.36	-0.0824	0	-0.04944	0	-0.05707	0	-0.07861	0	0.02161	0				-4.48	-0.00916	0	-0.03455	0	0.01233	0	0.02454
-4.26	-0.07422	0	0.000732422	0	0.01379	0	-0.05981	0	-0.09448	0				-4.26	-0.01697	0	-0.0379	0	0.01386	0	-0.02277	0	-0.01563	0				-4.26	-0.08081	0	-0.06506	0	-0.06879	0	-0.09192	0	0.013	0				-4.38	-0.00757	0	-0.02124	0	0.01392	0	0.0238
-4.16	-0.07343	0	0.01325	0	0.03253	0	-0.04651	0	-0.07648	0				-4.16	-0.01697	0	-0.04102	0	0.00214	0	-0.0282	0	-0.03204	0				-4.16	-0.07849	0	-0.06659	0	-0.0719	0	-0.08954	0	0.0224	0				-4.28	-0.00598	0	-0.03369	0	0.01392	0	0.01599
-4.06	-0.09216	0	0.03198	0	0.03021	0	-0.0434	0	-0.08118	0				-4.06	-0.01465	0	-0.05353	0	0.00214	0	-0.01416	0	-0.02032	0				-4.06	-0.08862	0	-0.06427	0	-0.0813	0	-0.08563	0	0.02472	0				-4.18	-0.00366	0	-0.03686	0	0.03113	0	0.02063
-3.96	-0.07813	0	0.04449	0	0.04584	0	-0.03479	0	-0.07416	0				-3.96	-0.01385	0	-0.0473	0	0.00995	0	-0.00793	0	-0.01251	0				-3.96	-0.09332	0	-0.06897	0	-0.09302	0	-0.09503	0	0.01459	0				-4.08	0.00256	0	-0.02673	0	0.03186	0	0.02222
-3.86	-0.07574	0	0.05151	0	0.05676	0	-0.03168	0	-0.07178	0				-3.86	-0.01385	0	-0.05273	0	0.00995	0	-0.01025	0	-0.01721	0				-3.86	-0.10663	0	-0.07129	0	-0.09845	0	-0.10046	0	0.02161	0				-3.98	0.00964	0	-0.00562	0	0.05139	0	0.04016
-3.76	-0.07812	0	0.04681	0	0.05206	0	-0.03949	0	-0.06946	0				-3.76	0.000977188	0	-0.0379	0	0.02478	0	0.00147	0	-0.00781	0				-3.76	-0.11517	0	-0.08771	0	-0.09772	0	-0.10675	0	0.013	0				-3.88	0.000976563	0	0.00842	0	0.03345	0	0.03394
-3.66	-0.08203	0	0.05621	0	0.05676	0	-0.0481	0	-0.07104	0				-3.66	0.00726	0	-0.01837	0	0.03418	0	0.00616	0	-0.000793457	0				-3.66	-0.11285	0	-0.0791	0	-0.11798	0	-0.10516	0	0.00989	0				-3.78	0.01355	0	0.02954	0	0.04285	0	0.04175
-3.56	-0.08044	0	0.06012	0	0.05676	0	-0.05432	0	-0.06396	0				-3.56	0.00097692	0	-0.0379	0	0.03259	0	0.00769	0	-0.0141	0				-3.56	-0.10974	0	-0.0838	0	-0.12036	0	-0.09033	0	0.00677	0				-3.68	0.00574	0	0.01941	0	0.03345	0	0.02771
-3.46	-0.05701	0	0.05853	0	0.06537	0	-0.0473	0	-0.04993	0				-3.46	0.00568	0	-0.03009	0	0.04199	0	0.00226	0	-0.01172	0				-3.46	-0.10815	0	-0.08069	0	-0.12268	0	-0.0708	0	0.00519	0				-3.58	0.01428	0	0.03967	0	0.03345	0	0.03235
-3.36	-0.06329	0	0.06323	0	0.0755	0	-0.04419	0	-0.04681	0				-3.36	0.00568	0	-0.03009	0	0.04901	0	-0.00244	0	-0.0047	0				-3.36	-0.10504	0	-0.07599	0	-0.11566	0	-0.05908	0	0.00989	0				-3.48	0.02991	0	0.04358	0	0.03967	0	0.03394
-3.26	-0.07184	0	0.06323	0	0.0849	0	-0.05902	0	-0.04523	0				-3.26	0.0166	0	-0.02698	0	0.0412	0	-0.00244	0	-0.00159	0				-3.26	-0.10504	0	-0.07599	0	-0.12427	0	-0.0755	0	0.0177	0				-3.38	0.02295	0	0.03894	0	0.03503	0	0.0238
-3.16	-0.06641	0	0.06323	0	0.0755	0	-0.06213	0	-0.04993	0				-3.16	0.0213	0	-0.02539	0	0.0365	0	-0.02197	0	0.01093	0				-3.16	-0.11285	0	-0.06897	0	-0.12268	0	-0.0708	0	0.02942	0				-3.28	0.03223	0	0.05689	0	0.0553	0	0.05347
-3.06	-0.05859	0	0.06323	0	0.05988	0	-0.06372	0	-0.04681	0				-3.06	0.01349	0	-0.0426	0	0.02167	0	-0.03449	0	0.00311	0				-3.06	-0.09802	0	-0.08771	0	-0.13989	0	-0.09033	0	0.0177	0				-3.18	0.02917	0	0.0647	0	0.06238	0	0.05969
-2.96	-0.05389	0	0.06793	0	0.06146	0	-0.05432	0	-0.05383	0				-2.96	0.00177	0	-0.06134	0	-0.00177	0	-0.05164	0	-0.00702	0				-2.96	-0.11676	0	-0.07288	0	-0.13208	0	-0.0802	0	0.02161	0				-3.08	0.01355	0	0.04517	0	0.04675	0	0.04724
-2.86	-0.04449	0	0.07806	0	0.06146	0	-0.0473	0	-0.05695	0				-2.86	-0.00604	0	-0.08008	0	-0.00958	0	-0.07355	0	-0.02032	0				-2.86	-0.11517	0	-0.07831	0	-0.1391	0	-0.08954	0	0.00287	0				-2.98	0.01196	0	0.03735	0	0.03967	0	0.04407
-2.76	-0.03906	0	0.07806	0	0.06067	0	-0.04419	0	-0.04681	0				-2.76	-0.00134	0	-0.07697	0	-0.00177	0	-0.07275	0	-0.01721	0				-2.76	-0.11755	0	-0.0791	0	-0.14923	0	-0.09265	0	-0.00494	0				-2.88	-0.01074	0	0.02795	0	0.02405	0	0.04175
-2.66	-0.03125	0	0.09058	0	0.06848	0	-0.03168	0	-0.03741	0				-2.66	0.02051	0	-0.06525	0	0.00684	0	-0.05322	0	-0.00781	0				-2.66	-0.12616	0	-0.07678	0	-0.15161	0	-0.09033	0	0.01379	0				-2.78	-0.00208	0	0.03113	0	0.04517	0	0.04724
-2.56	-0.01874	0	0.09528	0	0.08331	0	-0.01526	0	-0.02728	0				-2.56	0.02679	0	-0.06525	0	0.01855	0	-0.03992	0	-0.000793457	0				-2.56	-0.12689	0	-0.0838	0	-0.16644	0	-0.08722	0	0.00519	0				-2.68	0.01355	0	0.04675	0	0.0686	0	0.06519
-2.46	-0.01404	0	0.11011	0	0.07941	0	-0.01685	0	-0.02649	0				-2.46	0.01581	0	-0.07697	0	0.000549316	0	-0.05872	0	-0.02112	0				-2.46	-0.13397	0	-0.0838	0	-0.16644	0	-0.07782	0	0.01459	0				-2.58	0.00806	0	0.04126	0	0.08972	0	0.08704
-2.36	-0.00391	0	0.13123	0	0.08881	0	-0.01917	0	-0.01007	0				-2.36	0.00336	0	-0.08167	0	0.00293	0	-0.05945	0	-0.00311	0				-2.36	-0.1347	0	-0.07599	0	-0.16333	0	-0.06769	0	0.0083	0				-2.48	0.02209	0	0.03577	0	0.0741	0	0.07458
-2.26	0.00708	0	0.13586	0	0.08881	0	-0.01215	0	-0.00537	0				-2.26	0.0127	0	-0.10352	0	0.00684	0	-0.06183	0	-0.00549	0				-2.26	-0.13239	0	-0.07599	0	-0.15704	0	-0.06299	0	0.00287	0				-2.38	0.0448	0	0.04126	0	0.06311	0	0.07532
-2.16	0.00702	0	0.13825	0	0.0802	0	-0.01996	0	-0.00854	0				-2.16	0.0174	0	-0.0965	0	0.01697	0	-0.05402	0	-0.000793457	0				-2.16	-0.11285	0	-0.07599	0	-0.16333	0	-0.0661	0	-0.00964	0				-2.28	0.02283	0	0.03027	0	0.0553	0	0.06519
-2.06	0.0047	0	0.14136	0	0.0716	0	-0.01996	0	-0.00775	0				-2.06	0.02521	0	-0.08868	0	0.02948	0	-0.04541	0	-0.00159	0				-2.06	-0.1402	0	-0.05957	0	-0.14691	0	-0.03955	0	-0.00964	0				-2.18	0.04248	0	0.04443	0	0.06079	0	0.06128
-1.96	0.0047	0	0.16248	0	0.07629	0	-0.01996	0	-0.01007	0				-1.96	0.00958	0	-0.10742	0	0.03027	0	-0.04071	0	0.00391	0				-1.96	-0.1535	0	-0.06897	0	-0.15002	0	-0.02783	0	-0.02057	0				-2.08	0.01978	0	0.0553	0	0.06238	0	0.06519
-1.86	0.01721	0	0.16009	0	0.09351	0	-0.01056	0	-0.00537	0				-1.86	-0.01385	0	-0.12073	0	0.03809	0	-0.05634	0	0	0				-1.86	-0.17535	0	-0.07288	0	-0.15631	0	-0.03174	0	-0.03076	0				-1.98	0.00806	0	0.0686	0	0.0686	0	0.08081
-1.76	0.02423	0	0.13586	0	0.09192	0	-0.01605	0	-0.01556	0				-1.76	0.01117	0	-0.10352	0	0.04822	0	-0.0376	0	0.02344	0				-1.76	-0.198	0	-0.06348	0	-0.17114	0	-0.02783	0	-0.04871	0				-1.88	0.00256	0	0.08887	0	0.06543	0	0.08545
-1.66	0.02734	0	0.11871	0	0.06689	0	-0.04187	0	-0.01868	0				-1.66	-0.00684	0	-0.0965	0	0.02557	0	-0.08136	0	0.00623	0				-1.66	-0.21912	0	-0.05566	0	-0.19611	0	-0.03955	0	-0.08777	0				-1.78	-0.00757	0	0.11707	0	0.04907	0	0.09253
-1.56	0.04376	0	0.1015	0	0.06848	0	-0.07385	0	-0.04761	0				-1.56	-0.02869	0	-0.11603	0	0.00214	0	-0.11182	0	-0.04846	0				-1.56	-0.24646	0	-0.10101	0	-0.21802	0	-0.05676	0	-0.11591	0				-1.68	-0.02551	0	0.06787	0	-0.00244	0	0.03088
-1.46	0.05627	0	0.11871	0	0.06458	0	-0.09497	0	-0.11243	0				-1.46	-0.05762	0	-0.15509	0	-0.0174	0	-0.12665	0	-0.10236	0				-1.46	-0.29956	0	-0.11817	0	-0.23676	0	-0.11768	0	-0.13385	0				-1.58	-0.03882	0	0.00452	0	-0.03687	0	-0.03406
-1.36	0.07733	0	0.12103	0	0.08801	0	-0.07465	0	-0.13507	0				-1.36	-0.10059	0	-0.19104	0	-0.04474	0	-0.12744	0	-0.14844	0				-1.36	-0.28082	0	-0.10803	0	-0.23675	0	-0.14423	0	-0.13074	0				-1.48	-0.04822	0	-0.01966	0	-0.06812	0	-0.04651
-1.26	0.0672	0	0.09058	0	0.07159	0	-0.07074	0	-0.12884	0				-1.26	-0.13495	0	-0.19727	0	-0.06036	0	-0.12353	0	-0.14221	0				-1.26	-0.25738	0	-0.11505	0	-0.24377	0	-0.15595	0	-0.14557	0				-1.38	-0.03174	0	-0.03845	0	-0.07593	0	-0.06763
-1.16	0.05939	0	0.06244	0	0.05365	0	-0.09338	0	-0.13507	0				-1.16	-0.16071	0	-0.17773	0	-0.06348	0	-0.12744	0	-0.14844	0				-1.16	-0.25189	0	-0.08771	0	-0.22192	0	-0.12628	0	-0.13232	0				-1.28	-0.0896	0	-0.01966	0	-0.10559	0	-0.05591
-1.06	0.05548	0	0.02808	0	0.02472	0	-0.09888	0	-0.13196	0				-1.06	-0.20215	0	-0.21527	0	-0.10333	0	-0.1665	0	-0.15314	0				-1.06	-0.24646	0	-0.08221	0	-0.21252	0	-0.11688	0	-0.11664	0				-1.18	-0.16773	0	-0.08765	0	-0.1947	0	-0.10437
-0.96	0.05627	0	0.02655	0	-0.00806	0	-0.08478	0	-0.14447	0				-0.96	-0.24042	0	-0.216	0	-0.10254	0	-0.19696	0	-0.16016	0				-0.96	-0.23083	0	-0.0885	0	-0.23364	0	-0.11767	0	-0.13153	0				-1.08	-0.18335	0	-0.14075	0	-0.22278	0	-0.1012
-0.86	0.08441	0	0.04761	0	0.03021	0	-0.04651	0	-0.09442	0				-0.86	-0.2373	0	-0.24493	0	-0.12836	0	-0.20166	0	-0.17267	0				-0.86	-0.22614	0	-0.10333	0	-0.20471	0	-0.10986	0	-0.13544	0				-0.98	-0.17322	0	-0.15796	0	-0.23535	0	-0.06689
-0.76	0.05548	0	0.11011	0	0.06928	0	0.00818	0	-0.01397	0				-0.76	-0.22088	0	-0.18323	0	-0.09472	0	-0.15869	0	-0.11408	0				-0.76	-0.28082	0	-0.12677	0	-0.19458	0	-0.12158	0	-0.15418	0				-0.88	-0.13965	0	-0.10803	0	-0.21423	0	-0.04578
-0.66	0.10236	0	0.14447	0	0.15442	0	0.0816	0	0.04382	0				-0.66	-0.18652	0	-0.1637	0	-0.05255	0	-0.13995	0	-0.07501	0				-0.66	-0.28314	0	-0.17444	0	-0.22345	0	-0.15283	0	-0.18542	0				-0.78	-0.10913	0	0.01392	0	-0.17127	0	0.0011
-0.56	0.09687	0	0.13117	0	0.10205	0	0.11206	0	0.07117	0				-0.56	-0.2287	0	-0.13556	0	-0.01037	0	-0.09619	0	-0.04767	0				-0.56	-0.21521	0	-0.16504	0	-0.16956	0	-0.15674	0	-0.20026	0				-0.68	-0.0935	0	0.02955	0	-0.09545	0	0.11988
-0.46	0.15155	0	0.09448	0	0.03564	0	0.13861	0	0.08051	0				-0.46	-0.26233	0	-0.19733	0	-0.08618	0	-0.15796	0	-0.0899	0				-0.46	-0.09253	0	-0.15801	0	-0.11566	0	-0.09735	0	-0.14947	0				-0.58	0.06982	0	0.0116	0	-0.04932	0	0.19959
-0.36	0.16406	0	-0.0282	0	0.0802	0	0.11597	0	0.07117	0				-0.36	-0.06934	0	-0.20587	0	-0.04163	0	-0.12744	0	-0.02344	0				-0.36	-0.10114	0	-0.18066	0	-0.02972	0	-0.02856	0	-0.09479	0				-0.48	0.12061	0	-0.000845969	0	-0.02978	0	0.27149
-0.26	0.0094	0	0.19525	0	0.11615	0	0.07691	0	0.21881	0				-0.26	0.08148	0	-0.10822	0	-0.03693	0	-0.11963	0	0.27576	0				-0.26	-0.29645	0	-0.15723	0	0.00543	0	-0.07782	0	-0.12762	0				-0.38	-0.13879	0	-0.02905	0	0.03345	0	0.30896
-0.16	0.06091	0	0.42493	0	0.10437	0	-0.07855	0	-0.00854	0				-0.16	-0.26538	0	-0.13007	0	-0.12439	0	-0.08838	0	-0.10468	0				-0.16	-0.17926	0	-0.0877	0	-0.16333	0	-0.31378	0	-0.29168	0				-0.28	0.79163	0	0.25534	0	0.56702	0	0.78162
-0.06	-0.0086	0	0.10852	0.7826	-0.05731	0	0.27222	0	0.05164	0				-0.06	-0.45684	0	-0.302	0	-0.13384	0	-0.16027	0	-0.16486	0				-0.06	-0.18866	0	-0.10956	0	-0.09845	0	-0.12707	0	-0.10107	0				0.52	0.40962	1.50084	1.81709	2.44221	1.8061	3.76618	4.10041
0.04	-0.02814	0.5916	0.12415	0.88813	0.07001	0.7218	0.37848	1.257	0.36414	0.8888				0.04	-0.24591	1.171	-0.50745	1.529	-0.16431	1.835	-0.25323	1.334	-0.086	0.3177				0.04	-0.00279	0.5916	-0.23461	0	-0.14611	0	0.02528	0	-0.05339	0				0.62	0.42529	1.54768	1.69983	2.53907	2.00537	3.97127	4.29797
0.14	0.61334	0.64418	1.84528	0.99308	0.69196	0.94182	0.50897	1.7073	0.12042	1.83534				0.14	0.9455	1.23165	0.22772	1.64972	0.35681	2.07985	-0.3681	1.83707	0.14606	1.35917				0.14	-0.823	0.63407	-0.03306	0.8318	-0.13761	1.149	0.1971	1.067	0.21761	0.9226				0.72	0.48145	1.59428	1.59513	2.63542	2.15295	4.17517	4.77759
0.24	2.13831	0.6965	1.39838	1.09745	2.16766	1.16054	2.1355	2.15438	2.02429	2.77325				0.24	1.46738	1.29199	2.31915	1.76979	1.76932	2.32322	0.69205	2.33654	1.61407	2.39104				0.24	-0.90503	0.67632	0.31232	0.9158	-0.74298	1.31688	-0.97858	1.41591	-0.70337	1.65398				0.82	0.51126	1.64065	1.47647	2.73125	2.24368	4.3779	5.09964
0.34	0.71405	0.74854	0.37504	1.20126	0.65442	1.37795	1.03394	2.59822	1.16962	3.70243				0.34	-0.5365	1.35202	0.49255	1.88921	0.59509	2.56509	1.4538	2.83239	0.64374	3.4133				0.34	0.76215	0.71835	1.16855	0.99933	0.28671	1.48374	0.66751	1.76244	-0.06119	2.37932				0.92	0.66431	1.68677	1.62183	2.82655	2.53821	4.57945	5.90039
0.44	-0.014	0.80033	0.25934	1.30449	-0.10098	1.59407	0.21604	3.03885	0.92277	4.62294				0.44	-1.0052	1.41176	-0.3504	2.00796	-0.15174	2.8055	0.56945	3.32465	0.39606	4.42585				0.44	0.74262	0.76017	0.14044	1.08241	1.03436	1.64958	1.65186	2.10657	1.31927	3.09856				1.02	0.79005	1.73266	1.70375	2.92134	3.00929	4.77983	6.16518
0.54	-0.14526	0.85185	0.04061	1.40716	-0.01508	1.80888	0.37457	3.47625	1.25085	5.53467				0.54	-0.45136	1.47118	-0.25897	2.12607	0.24042	3.04442	0.81946	3.81328	1.28278	5.42871				0.54	0.53092	0.80178	0.01231	1.16503	0.68358	1.81441	0.9542	2.44833	1.12791	3.81174				1.12	0.79175	1.77831	1.86548	3.01562	3.09131	4.97902	6.71057
0.64	-0.30939	0.90311	0.12423	1.50927	0.10205	2.0224	0.75037	3.91044	2.01801	6.43766				0.64	-0.04437	1.53031	0.04645	2.24353	0.44037	3.28188	1.10535	4.2983	2.37494	6.42178				0.64	0.56842	0.84316	0.02719	1.24719	0.5922	1.97823	0.82144	2.78769	1.42166	4.51881				1.22	0.86584	1.82373	1.70607	3.10938	3.17798	5.17704	7.20886
0.74	-0.04057	0.95411	0.57416	1.61081	0.45992	2.23464	1.24105	4.34143	3.18837	7.3319				0.74	-0.06773	1.58914	0.25586	2.36034	0.65529	3.51787	1.50539	4.77974	3.41327	7.40506				0.74	0.24023	0.88434	0.35999	1.3289	0.6922	2.14104	1.31049	3.12467	2.15991	5.21977				1.32	0.84083	1.86892	1.8451	3.20263	3.62489	5.37389	7.82997
0.84	0.25702	1.00484	0.76318	1.71179	0.96533	2.44559	2.14642	4.7692	4.36414	8.21732				0.84	0.24237	1.64767	0.3324	2.47651	1.09357	3.7524	2.10852	5.25757	4.49762	8.37856				0.84	0.47388	0.9253	0.56929	1.41016	0.75227	2.30285	1.48152	3.4593	2.83021	5.91465				1.42	1.00183	1.91386	1.95764	3.29536	4.01782	5.56956	8.42773
0.94	0.53204	1.05532	0.7984	1.81222	1.38641	2.65526	2.73236	5.19379	5.47662	9.09397				0.94	0.20179	1.7059	0.68005	2.59204	1.32404	3.98547	2.77729	5.73182	5.73749	9.34216				0.94	0.24731	0.96605	0.48651	1.49097	0.95074	2.46365	1.8222	3.79155	3.7193	6.6034				1.52	1.06349	1.95858	2.28504	3.38759	4.42018	5.76407	8.93397
1.04	0.43597	1.10554	0.90308	1.91209	1.51221	2.86365	3.22693	5.61516	6.5376	9.96177				1.04	0.2627	1.76384	1.04102	2.70693	1.67322	4.21708	3.36395	6.20246	7.12573	10.2959				1.04	0.2934	1.0066	0.43501	1.57133	1.12263	2.62347	1.98628	4.12146	4.07557	7.28606				1.62	1.17847	2.00307	2.47485	3.47931	4.77332	5.95741	9.55042
1.14	0.45465	1.15551	0.81873	2.0114	1.53955	3.07077	3.6886	6.03335	7.54773	10.8207				1.14	0.54944	1.82148	1.19257	2.82118	2.31775	4.44724	4.22491	6.6695	8.49451	11.2397				1.14	0.31061	1.04693	0.69195	1.65124	1.26636	2.78228	2.70032	4.44899	5.19189	7.96257				1.72	1.50256	2.04733	2.67163	3.57053	5.16772	6.14958	10.13
1.24	0.43909	1.20522	0.94842	2.11017	1.85364	3.27663	4.26758	6.44838	8.75397	11.6709				1.24	0.82752	1.87883	1.45972	2.9348	2.64118	4.67597	4.8905	7.13299	9.47107	12.1736				1.24	0.27466	1.08705	1.00061	1.73071	1.47266	2.94011	2.97296	4.77418	6.00128	8.63296				1.82	1.67761	2.09135	2.76856	3.66124	5.44287	6.34058	10.6558
1.34	0.71722	1.25467	1.15778	2.20839	2.30597	3.48122	4.95508	6.86021	9.86102	12.5122				1.34	0.8877	1.93588	1.81598	3.04779	2.93262	4.90324	5.47723	7.59287	10.8976	13.0976				1.34	0.49725	1.12697	1.12244	1.80974	1.69294	3.09696	3.33155	5.09704	6.99427	9.29725				1.92	1.71899	2.13515	2.8584	3.75145	5.75842	6.53042	11.1863
1.44	0.75391	1.30387	1.31635	2.30605	2.69739	3.68456	5.67768	7.26889	11.0157	13.3446				1.44	0.9588	1.99264	1.71289	3.16015	3.27558	5.12909	6.25769	8.0492	12.0132	14.0116				1.44	0.89807	1.16668	1.22943	1.88833	2.06323	3.25283	3.83386	5.41755	7.79034	9.95538				2.02	1.6792	2.17872	2.9585	3.84116	5.99756	6.7191	11.6777
1.54	0.74457	1.35282	1.55152	2.40318	3.13879	3.88663	6.16675	7.67438	12.0743	14.1681				1.54	0.98773	2.04912	1.77618	3.27189	3.6615	5.3535	7.00378	8.50194	13.0359	14.9155				1.54	0.73791	1.20618	1.55523	1.96648	2.35388	3.40772	4.39404	5.73574	8.77783	10.6074				2.12	1.6377	2.22206	3.15137	3.93036	6.2616	6.90661	12.1097
1.64	0.89606	1.40152	1.78906	2.49977	3.40753	4.08745	6.6925	8.07673	13.3282	14.9828				1.64	1.00415	2.1053	2.04181	3.383	3.99591	5.57648	7.51318	8.95111	14.157	15.8095				1.64	0.70203	1.24548	1.67401	2.04419	2.30462	3.56164	4.6604	6.05159	9.41925	11.2533				2.22	1.76587	2.26518	3.39832	4.01907	6.50452	7.09297	12.5785
1.74	1.1383	1.44997	1.84216	2.59581	3.73181	4.28703	7.2738	8.47593	14.3923	15.7886				1.74	1.29864	2.1612	2.26367	3.49348	4.29358	5.79805	8.0343	9.39674	15.3571	16.6934				1.74	0.63873	1.28458	1.52246	2.12147	2.47656	3.71458	5.05658	6.36512	10.1982	11.8931				2.32	1.78064	2.30807	3.5271	4.10729	6.67871	7.27817	12.9393
1.84	1.13672	1.49817	1.95154	2.69132	3.94971	4.48536	7.88007	8.87198	15.2297	16.5855				1.84	1.37207	2.21681	2.40979	3.60336	4.62952	6.01819	8.5976	9.8388	16.4461	17.5673				1.84	0.63715	1.32347	1.50531	2.19831	2.72656	3.86657	5.41284	6.67635	11.0326	12.5267				2.42	1.82446	2.35074	3.60693	4.195	6.85535	7.46222	13.3972
1.94	1.21954	1.54612	2.02649	2.78629	4.28021	4.68247	8.30817	9.26491	16.2814	17.3736				1.94	1.50098	2.27214	2.70349	3.71261	4.86383	6.23692	9.25696	10.2773	17.6258	18.4311				1.94	0.6684	1.36216	1.55292	2.27473	2.97656	4.01759	5.83081	6.98527	11.781	13.1542				2.52	1.87525	2.39319	3.67871	4.28223	7.10608	7.64511	13.8988
2.04	1.23749	1.59383	2.25623	2.88074	4.47705	4.87832	8.84564	9.6547	17.2524	18.1527				2.04	1.61115	2.32718	2.95038	3.82125	5.19354	6.45424	9.88428	10.7123	18.6742	19.2848				2.04	1.01916	1.40065	1.72169	2.35072	3.17811	4.16766	6.32374	7.29189	12.5053	13.7756				2.62	1.90259	2.43541	3.75146	4.36896	7.33423	7.82685	14.3324
2.14	1.33832	1.64129	2.43744	2.97464	4.73566	5.07295	9.41675	10.0414	18.1415	18.923				2.14	1.6463	2.38194	3.0285	3.92928	5.55603	6.67015	10.4897	11.1437	19.7836	20.1285				2.14	1.09808	1.43894	2.08728	2.42628	3.63275	4.31677	7.00964	7.59621	13.481	14.3909				2.72	1.99243	2.47741	3.88733	4.45521	7.58655	8.00744	14.8668
2.24	1.42657	1.6885	2.65234	3.06802	4.97162	5.26637	10.0066	10.4249	19.1454	19.6845				2.24	1.63849	2.43642	3.06207	4.0367	5.849	6.88467	10.9694	11.5717	20.8695	20.9621				2.24	1.16449	1.47703	2.24353	2.50141	3.81793	4.46493	7.36047	7.89825	14.2622	15.0001				2.82	2.094	2.51919	4.05066	4.54096	7.87488	8.18689	15.3535
2.34	1.4563	1.73547	2.82727	3.16088	5.26929	5.45855	10.3457	10.8054	20.0368	20.437				2.34	1.70099	2.49062	3.1543	4.14351	6.09979	7.09778	11.5148	11.996	21.7617	21.7856				2.34	1.25824	1.51493	2.3529	2.57613	4.00775	4.61214	7.61041	8.19802	15.1169	15.6031				2.92	2.17126	2.56076	4.18335	4.62623	8.14038	8.36518	15.7948
2.44	1.51642	1.78221	2.93201	3.25321	5.49347	5.64952	10.8121	11.1827	20.9563	21.1807				2.44	1.84473	2.54454	3.35895	4.24972	6.44898	7.30952	12.0202	12.4169	22.7312	22.599				2.44	1.24884	1.55262	2.49982	2.65042	4.19452	4.75842	7.9472	8.4955	15.8435	16.2001				3.02	2.26746	2.6021	4.33264	4.71102	8.43811	8.54234	16.212
2.54	1.57501	1.82869	3.01868	3.34503	5.81537	5.83928	11.3113	11.557	21.8376	21.9156				2.54	1.94397	2.59818	3.50897	4.35533	6.82715	7.51986	12.5507	12.8343	23.5961	23.4024				2.54	1.30511	1.59012	2.531	2.72429	4.39136	4.90376	8.41119	8.79073	16.6052	16.791				3.12	2.38062	2.64323	4.5061	4.79532	8.67407	8.71836	16.6409
2.64	1.61017	1.87494	3.14996	3.43632	6.07239	6.02782	11.78	11.9282	22.6586	22.6416				2.64	2.0127	2.65155	3.67303	4.46034	7.22479	7.72882	13.0936	13.2482	24.5101	24.1956				2.64	1.37152	1.62743	2.44977	2.79775	4.58899	5.04816	8.79169	9.08369	17.2982	17.3758				3.22	2.41199	2.68413	4.63269	4.87914	8.93188	8.89323	17.0551
2.74	1.69611	1.92095	3.24213	3.52709	6.34271	6.21517	12.3214	12.2963	23.4891	23.3588				2.74	2.13379	2.70464	3.86676	4.56475	7.63727	7.93642	13.646	13.6585	25.4711	24.9788				2.74	1.37543	1.66454	2.50134	2.87079	4.78589	5.19163	9.17841	9.3744	17.9904	17.9545				3.32	2.52222	2.72483	4.77173	4.96248	9.20142	9.06698	17.5208
2.84	1.77423	1.96673	3.39844	3.61735	6.63409	6.40132	12.8261	12.6614	24.3633	24.0672				2.84	2.22131	2.75746	3.966	4.66858	7.82635	8.14263	14.1772	14.0654	26.389	25.752				2.84	1.45825	1.70145	2.62085	2.94341	4.95465	5.33418	9.56201	9.66287	18.6583	18.5272				3.42	2.60571	2.76531	4.8772	5.04535	9.4397	9.23958	17.9871
2.94	1.85474	2.01226	3.52887	3.7071	6.90369	6.58627	13.2676	13.0234	25.2899	24.7668				2.94	2.31738	2.81	4.12225	4.7718	8.09509	8.34749	14.7303	14.4689	27.3695	26.515				2.94	1.47937	1.73818	2.76776	3.01563	5.14294	5.4758	9.93311	9.9491	19.3099	19.0938				3.52	2.68921	2.80557	4.98022	5.12773	9.69666	9.41107	18.4207
3.04	1.96875	2.05756	3.61792	3.79634	7.10443	6.77003	13.6879	13.3824	26.3579	25.4577				3.04	2.38849	2.86228	4.30585	4.87445	8.37244	8.55098	15.3101	14.8688	28.2054	27.2681				3.04	1.51367	1.77471	2.85687	3.08744	5.33905	5.61651	10.2597	10.2331	20.0162	19.6544				3.62	2.73853	2.84562	5.078	5.20965	9.88892	9.58141	18.8402
3.14	2.01178	2.10263	3.71088	3.88507	7.3302	6.95261	14.1434	13.7383	26.8478	26.1398				3.14	2.40802	2.91428	4.43005	4.9765	8.57556	8.75311	15.7624	15.2653	29.0429	28.0111				3.14	1.56531	1.81105	2.94745	3.15883	5.47498	5.7563	10.6253	10.5149	20.7177	20.2089				3.72	2.78149	2.88546	5.14136	5.29109	10.1093	9.75064	19.1801
3.24	2.05859	2.14746	3.81714	3.97329	7.58801	7.13401	14.6042	14.0912	27.6008	26.8132				3.24	2.41736	2.96601	4.56055	5.07796	8.74585	8.9539	16.1851	15.6584	29.7922	28.7441				3.24	1.61841	1.8472	3.11389	3.22983	5.64844	5.89518	10.998	10.7945	21.2857	20.7574				3.82	2.84253	2.92508	5.28589	5.37205	10.3038	9.91873	19.5699
3.34	2.1109	2.19206	3.91479	4.06101	7.81067	7.31423	15.0862	14.4412	28.3524	27.4778				3.34	2.50806	3.01748	4.7309	5.17885	9.04047	9.15333	16.7437	16.048	30.5805	29.4671				3.34	1.70282	1.88316	3.19507	3.30042	5.83746	6.03316	11.3284	11.0718	21.8966	21.3				3.92	2.89233	2.9645	5.38257	5.45255	10.5022	10.0857	19.9636
3.44	2.12579	2.23643	4.05469	4.14823	8.00598	7.49328	15.4605	14.7881	29.0126	28.1338				3.44	2.62213	3.06868	4.90588	5.27916	9.36078	9.35144	17.3046	16.4342	31.3891	30.1802				3.44	1.77704	1.91894	3.32562	3.3706	6.05157	6.17023	11.7683	11.347	22.5685	21.8365				4.02	2.94788	3.00371	5.46851	5.53258	10.6951	10.2516	20.3518
3.54	2.2149	2.28056	4.17181	4.23495	8.27399	7.67116	15.9332	15.132	29.7501	28.7812				3.54	2.67438	3.11961	5.01752	5.3789	9.64667	9.5482	17.7632	16.817	32.1898	30.8833				3.54	1.84418	1.95452	3.41156	3.44039	6.24689	6.30641	12.1238	11.62	23.1529	22.3671				4.12	3.00171	3.04271	5.56311	5.61215	10.9006	10.4163	20.7151
3.64	2.26642	2.32447	4.26709	4.32117	8.5177	7.84787	16.3777	15.4729	30.4681	29.4199				3.64	2.76276	3.17028	5.18866	5.47805	9.91547	9.74363	18.2788	17.1964	32.9547	31.5766				3.64	1.93866	1.98992	3.51385	3.50978	6.45538	6.44168	12.4917	11.8908	23.7833	22.8917				4.22	3.06274	3.0815	5.6897	5.69125	11.1116	10.58	21.0574
3.74	2.32501	2.36815	4.38818	4.4069	8.78253	8.02344	16.7527	15.8109	31.1664	30.0501				3.74	2.84552	3.22069	5.32074	5.57664	10.1694	9.93774	18.7507	17.5724	33.6906	32.2599				3.74	1.98407	2.02514	3.63568	3.57877	6.66559	6.57607	12.8386	12.1594	24.4552	23.4104				4.32	3.14868	3.12008	5.82556	5.76989	11.3186	10.7425	21.434
3.84	2.3609	2.4116	4.51563	4.49214	8.96454	8.19785	17.1378	16.1459	31.8173	30.6716				3.84	2.88849	3.27083	5.47772	5.67466	10.4037	10.1305	19.2311	17.945	34.3547	32.9334				3.84	1.96997	2.06017	3.72406	3.64736	6.7984	6.70958	13.1214	12.4259	24.9935	23.9232				4.42	3.1814	3.15846	5.89673	5.84806	11.51	10.9039	21.7502
3.94	2.42194	2.45483	4.62891	4.57689	9.18958	8.37111	17.5621	16.478	32.4845	31.2847				3.94	2.97833	3.32072	5.62463	5.77211	10.6498	10.322	19.6608	18.3143	35.0524	33.5971				3.94	2.01923	2.09502	3.80762	3.71557	6.97418	6.8422	13.4363	12.6902	25.5138	24.4301				4.52	3.19556	3.19663	5.99439	5.92578	11.7209	11.0642	22.087
4.04	2.50159	2.49783	4.75934	4.66115	9.40369	8.54323	17.9793	16.8071	33.1805	31.8893				4.04	3.07599	3.37034	5.74408	5.869	10.8896	10.5122	20.0679	18.6801	35.718	34.251				4.04	2.03168	2.12968	3.91156	3.78338	7.15314	6.97395	13.7495	12.9524	26.0513	24.9311				4.62	3.23547	3.2346	6.1062	6.00304	11.9382	11.2234	22.4402
4.14	2.56256	2.54061	4.91479	4.74492	9.62708	8.7142	18.3699	17.1333	33.8016	32.4854				4.14	3.15021	3.4197	5.8598	5.96532	11.1694	10.701	20.4929	19.0427	36.35	34.8952				4.14	2.06213	2.16416	3.98187	3.8508	7.30078	7.10482	14.0496	13.2124	26.5536	25.4263				4.72	3.34937	3.27236	6.22095	6.07985	12.1897	11.3815	22.8331
4.24	2.64532	2.58316	5.04999	4.82821	9.85754	8.88405	18.7613	17.4566	34.4384	33.0732				4.24	3.18463	3.46881	5.97382	6.06109	11.3771	10.8886	20.8499	19.4019	36.925	35.5297				4.24	2.08173	2.19846	4.06854	3.91784	7.44995	7.23482	14.3847	13.4703	27.0505	25.9156				4.82	3.41431	3.30992	6.33032	6.1562	12.4241	11.5386	23.1659
4.34	2.70782	2.62549	5.14136	4.91102	10.0607	9.05276	19.1394	17.777	35.0977	33.6525				4.34	3.22131	3.51766	6.08789	6.1563	11.6076	11.0748	21.2429	19.7577	37.5422	36.1546				4.34	2.11761	2.23258	4.13812	3.98449	7.60388	7.36395	14.6479	13.7261	27.5732	26.3992				4.92	3.47449	3.34729	6.41394	6.23209	12.6327	11.6945	23.4379
4.44	2.76178	2.6676	5.27026	4.99334	10.256	9.22036	19.5067	18.0945	35.7423	34.2236				4.44	3.28931	3.56626	6.25037	6.25095	11.86	11.2598	21.6491	20.1103	38.1344	36.7698				4.44	2.15277	2.26652	4.24121	4.05076	7.76715	7.49222	14.9167	13.9798	28.0841	26.8769				5.02	3.54016	3.38445	6.52258	6.30754	12.8429	11.8493	23.7614
4.54	2.84454	2.70949	5.396	5.0752	10.4669	9.38682	19.8949	18.4091	36.3368	34.7864				4.54	3.37048	3.6146	6.36908	6.34506	12.1122	11.4435	22.0764	20.4596	38.7929	37.3756				4.54	2.18323	2.30028	4.31	4.11664	7.93829	7.61964	15.1956	14.2313	28.6115	27.3489				5.12	3.58386	3.4214	6.65222	6.38255	13.0624	12.0031	24.0824
4.64	2.87341	2.75116	5.53198	5.15657	10.6708	9.55218	20.3004	18.7209	36.8657	35.3409				4.64	3.4151	3.66269	6.4621	6.43861	12.3256	11.6259	22.4539	20.8056	39.3625	37.9718				4.64	2.24261	2.33387	4.39197	4.18215	8.11011	7.7462	15.4706	14.4808	29.1216	27.8152				5.22	3.59009	3.45816	6.72485	6.4571	13.2233	12.1558	24.4128
4.74	2.98053	2.79262	5.63354	5.23748	10.9083	9.71642	20.6566	19.0298	37.465	35.8873				4.74	3.44788	3.71053	6.55121	6.53162	12.5498	11.8071	22.8452	21.1483	39.9211	38.5585				4.74	2.2934	2.36727	4.47943	4.24727	8.2757	7.87191	15.7737	14.7282	29.663	28.2757				5.32	3.63306	3.49473	6.80139	6.5312	13.403	12.3074	24.7222
4.84	3.04767	2.83385	5.73822	5.31791	11.1154	9.87957	20.9746	19.3359	37.9962	36.4255				4.84	3.5166	3.75812	6.72382	6.62408	12.8248	11.987	23.2702	21.4877	40.5602	39.1359				4.84	2.3559	2.4005	4.55292	4.31202	8.43512	7.99677	16.0651	14.9735	30.1896	28.7306				5.42	3.63696	3.53109	6.89673	6.60487	13.5795	12.4579	25.0526
4.94	3.08984	2.87487	5.88116	5.39788	11.3216	10.0416	21.2839	19.6392	38.4821	36.9557				4.94	3.60651	3.80546	6.85663	6.716	13.0842	12.1656	23.6687	21.824	41.1008	39.704				4.94	2.36761	2.43356	4.67792	4.3764	8.62189	8.1208	16.3362	15.2168	30.7201	29.1798				5.52	3.69946	3.56726	7.03259	6.67809	13.7701	12.6073	25.3894
5.04	3.14685	2.91568	5.99213	5.47738	11.5349	10.2025	21.63	19.9396	39.0172	37.4778				5.04	3.66974	3.85255	6.98865	6.80738	13.3264	12.3429	24.0296	22.1569	41.6711	40.2628				5.04	2.40668	2.46644	4.72406	4.44041	8.73279	8.24398	16.5933	15.458	31.1232	29.6234				5.62	3.71423	3.60323	7.09595	6.75088	13.9139	12.7557	25.7269
5.14	3.18359	2.95627	6.07104	5.55641	11.7318	10.3624	21.9675	20.2373	39.4844	37.9919				5.14	3.73145	3.89939	7.12146	6.89823	13.5748	12.5191	24.4108	22.4867	42.15	40.8124				5.14	2.46527	2.49915	4.7951	4.50404	8.86011	8.36633	16.8417	15.6971	31.5169	30.0614				5.72	3.74243	3.63901	7.18738	6.82322	14.0881	12.903	25.8933
5.24	3.22345	2.99665	6.1695	5.63499	11.9013	10.5212	22.2886	20.5322	39.9806	38.4982				5.24	3.82208	3.94599	7.23944	6.98854	13.8154	12.6939	24.7937	22.8133	42.675	41.3529				5.24	2.50903	2.53169	4.88495	4.5673	9.03278	8.48785	17.1136	15.9342	31.956	30.4939				5.82	3.75415	3.6746	7.25293	6.89513	14.2311	13.0493	26.1105
5.34	3.27814	3.03681	6.2937	5.7131	12.1122	10.6789	22.6183	20.8243	40.4704	38.9966				5.34	3.93066	3.99235	7.3988	7.07831	14.0521	12.8676	25.2202	23.1367	43.2211	41.8843				5.34	2.56213	2.56405	4.96307	4.6302	9.1734	8.60855	17.4097	16.1693	32.3959	30.9208				5.92	3.77051	3.70999	7.35376	6.9666	14.3577	13.1945	26.3566
5.44	3.32501	3.07677	6.38592	5.79076	12.3365	10.8355	22.9707	21.1136	40.9813	39.4871				5.44	3.98303	4.03846	7.5293	7.16756	14.2475	13.04	25.603	23.4569	43.7375	42.4067				5.44	2.58948	2.59624	5.05371	4.69273	9.32965	8.72843	17.7026	16.4024	32.8341	31.3422				6.02	3.80176	3.74519	7.43347	7.03764	14.4921	13.3386	26.6519
5.54	3.36798	3.11651	6.47339	5.86797	12.5146	10.991	23.273	21.4002	41.4258	39.9699				5.54	4.05646	4.08432	7.6496	7.25628	14.4451	13.2111	25.9351	23.7739	44.2031	42.9202				5.54	2.61371	2.62826	5.11383	4.75489	9.45776	8.84748	17.951	16.6335	33.2396	31.7582				6.12	3.8291	3.7802	7.51624	7.10826	14.6569	13.4817	26.9113
5.64	3.40552	3.15605	6.55853	5.94471	12.6732	11.1455	23.5691	21.6841	41.8719	40.4451				5.64	4.09552	4.12995	7.79022	7.34448	14.6107	13.3811	26.2585	24.0879	44.6117	43.4248				5.64	2.64966	2.66012	5.21307	4.8167	9.59528	8.96572	18.2151	16.8625	33.6146	32.1687				6.22	3.88232	3.81502	7.5874	7.17844	14.8335	13.6238	27.1824
5.74	3.45782	3.19538	6.64294	6.02101	12.8497	11.2989	23.8629	21.9652	42.3118	40.9126				5.74	4.17444	4.17533	7.93085	7.43215	14.8146	13.5498	26.5882	24.3986	45.0969	43.9206				5.74	2.69806	2.6918	5.2951	4.87814	9.7359	9.08315	18.4871	17.0896	34.0505	32.5737				6.32	3.93066	3.84964	7.67249	7.24819	14.9928	13.7648	27.4324
5.84	3.45782	3.2345	6.73511	6.09686	13.0068	11.4512	24.1566	22.2437	42.7212	41.3725				5.84	4.22284	4.22048	8.04333	7.5193	14.9927	13.7173	26.9022	24.7064	45.5297	44.4077				5.84	2.73944	2.72332	5.37714	4.93923	9.86713	9.19978	18.7222	17.3147	34.4966	32.9735				6.42	3.97522	3.88409	7.75061	7.31752	15.1702	13.9047	27.7003
5.94	3.49457	3.27341	6.82806	6.17227	13.17	11.6025	24.4652	22.5195	43.1447	41.825				5.94	4.3111	4.26539	8.15112	7.60594	15.1833	13.8836	27.2288	25.0109	45.9335	44.8863				5.94	2.74652	2.75467	5.44037	4.99996	9.97571	9.31561	18.9932	17.5379	34.8583	33.3679				6.52	4.02917	3.91834	7.78894	7.38642	15.3186	14.0437	27.9496
6.04	3.54926	3.31212	6.89996	6.24723	13.3216	11.7528	24.7668	22.7926	43.5626	42.27				6.04	4.36426	4.31006	8.2652	7.69206	15.3873	14.0487	27.5428	25.3125	46.3391	45.3562				6.04	2.77386	2.78585	5.48181	5.06033	10.0546	9.43064	19.2238	17.7591	35.1685	33.757				6.62	4.0448	3.9524	7.828	7.45491	15.4631	14.1815	28.1761
6.14	3.61176	3.35063	7.01086	6.32174	13.4911	11.902	25.0433	23.063	43.9946	42.7077				6.14	4.41272	4.3545	8.35431	7.77767	15.5724	14.2126	27.882	25.6109	46.7563	45.8177				6.14	2.82696	2.81687	5.5498	5.12035	10.189	9.54488	19.4698	17.9783	35.5341	34.1408				6.72	4.07288	3.98628	7.89124	7.52297	15.6116	14.3184	28.4214
6.24	3.6828	3.38893	7.10699	6.39582	13.6685	12.0502	25.3277	23.3308	44.4337	43.138				6.24	4.50488	4.3987	8.48395	7.86276	15.8029	14.3754	28.2179	25.9063	47.1695	46.2708				6.24	2.85669	2.84772	5.64508	5.18002	10.3562	9.65832	19.7323	18.1956	35.9106	34.5194				6.82	4.12842	4.01997	7.97021	7.59062	15.7655	14.4542	28.6879
6.34	3.72504	3.42703	7.18903	6.46945	13.831	12.1973	25.6011	23.596	44.8126	43.5612				6.34	4.57599	4.44267	8.60352	7.94735	16.0014	14.5369	28.5062	26.1987	47.5625	46.7156				6.34	2.90668	2.87841	5.71466	5.23934	10.4836	9.77098	19.9604	18.411	36.2568	34.8929				6.92	4.14551	4.05348	8.02796	7.65784	15.9209	14.5891	28.9402
6.44	3.77893	3.46493	7.24603	6.54266	14.006	12.3434	25.8754	23.8585	45.1548	43.9772				6.44	4.64789	4.4864	8.68085	8.03144	16.1639	14.6973	28.8022	26.4881	47.9289	47.1522				6.44	2.92621	2.90894	5.79748	5.29831	10.6265	9.88287	20.1714	18.6244	36.6036	35.2612				7.02	4.21667	4.08681	8.12097	7.72466	16.0952	14.7229	29.209
6.54	3.81641	3.50263	7.31634	6.61543	14.1583	12.4885	26.1082	24.1185	45.5204	44.3861				6.54	4.71893	4.5299	8.79254	8.11501	16.3248	14.8565	29.0749	26.7745	48.2883	47.5807				6.54	2.95276	2.9393	5.8537	5.35693	10.7273	9.99397	20.4097	18.836	36.9435	35.6243				7.12	4.27136	4.11995	8.17017	7.79106	16.2506	14.8557	29.4113
6.64	3.85938	3.54012	7.39996	6.68776	14.3185	12.6326	26.3933	24.3758	45.8633	44.788				6.64	4.75568	4.57317	8.87384	8.19809	16.4904	15.0145	29.3804	27.0579	48.643	48.0011				6.64	3.02545	2.9695	5.9162	5.41521	10.8484	10.1043	20.605	19.0456	37.2349	35.9824				7.22	4.3291	4.15291	8.23267	7.85705	16.3717	14.9874	29.6456
6.74	3.90002	3.57742	7.48352	6.75967	14.4669	12.7756	26.6496	24.6307	46.1766	45.1829				6.74	4.81036	4.61622	8.95038	8.28067	16.6662	15.1714	29.6507	27.3383	48.9883	48.4135				6.74	3.07697	2.99954	5.96466	5.47315	10.9836	10.2139	20.823	19.2534	37.5623	36.3354				7.32	4.38464	4.18569	8.31238	7.92263	16.4897	15.1182	29.8715
6.84	3.98358	3.61453	7.57965	6.83115	14.6028	12.9177	26.9441	24.8829	46.5118	45.571				6.84	4.85333	4.65903	9.02771	8.36275	16.8303	15.3271	29.9194	27.6158	49.3539	48.8181				6.84	3.09888	3.02943	6.02008	5.53074	11.1179	10.3227	21.062	19.4593	37.9028	36.6835				7.42	4.4596	4.21829	8.4209	7.9878	16.6295	15.248	30.0988
6.94	4.04535	3.65143	7.65228	6.9022	14.738	13.0587	27.2105	25.1326	46.8407	45.9523				6.94	4.9549	4.70162	9.16052	8.44435	17.0334	15.4817	30.2116	27.8904	49.7367	49.215				6.94	3.14105	3.05915	6.05682	5.588	11.2437	10.4307	21.2682	19.6634	38.2161	37.0266				7.52	4.53931	4.25071	8.51001	8.05256	16.7717	15.3768	30.2878
7.04	4.08984	3.68814	7.69604	6.97283	14.8989	13.1988	27.4511	25.3798	47.1329	46.3268				7.04	4.98615	4.74398	9.25037	8.52545	17.1888	15.6351	30.4655	28.1621	50.0336	49.6042				7.04	3.22308	3.08872	6.12244	5.64492	11.3757	10.538	21.4323	19.8655	38.5302	37.3648				7.62	4.59009	4.28295	8.62488	8.11693	16.9218	15.5046	30.4941
7.14	4.12891	3.72466	7.74683	7.04304	15.0341	13.3379	27.684	25.6245	47.4188	46.6947				7.14	5.03693	4.78612	9.32617	8.60606	17.3193	15.7874	30.7171	28.4309	50.293	49.9858				7.14	3.26135	3.11812	6.23419	5.7015	11.5375	10.6445	21.6573	20.0659	38.8466	37.6981				7.72	4.6604	4.31502	8.71472	8.18089	17.0334	15.6314	30.6941
7.24	4.16644	3.76098	7.77728	7.11283	15.1474	13.4759	27.9105	25.8667	47.6931	47.0561				7.24	5.10413	4.82803	9.41522	8.68618	17.4545	15.9385	30.9648	28.6968	50.6156	50.3599				7.24	3.302	3.14737	6.30994	5.75775	11.6656	10.7503	21.8511	20.2644	39.1622	38.0266				7.82	4.71118	4.3469	8.77795	8.24445	17.1584	15.7572	30.8582
7.34	4.1875	3.79711	7.8656	7.1822	15.2583	13.613	28.116	26.1065	47.9501	47.4109				7.34	5.14087	4.86972	9.49255	8.76582	17.5764	16.0885	31.1976	28.9599	50.9063	50.7266				7.34	3.36603	3.17647	6.37793	5.81366	11.7664	10.8553	22.0456	20.4611	39.4693	38.3503				7.92	4.72449	4.37861	8.81628	8.30761	17.2616	15.882	31.0144
7.44	4.26721	3.83305	7.94605	7.25116	15.3935	13.7491	28.3558	26.3437	48.2509	47.7594				7.44	5.16974	4.91119	9.54413	8.84498	17.7076	16.2375	31.4421	29.2201	51.1976	51.086				7.44	3.41919	3.20541	6.45758	5.86925	11.9187	10.9596	22.2643	20.656	39.7763	38.6693				8.02	4.76196	4.41015	8.92798	8.37037	17.3616	16.0059	31.2019
7.54	4.30548	3.86879	8.06635	7.3197	15.549	13.8843	28.5933	26.5786	48.5282	48.1014				7.54	5.20569	4.95244	9.65039	8.92365	17.8584	16.3852	31.6702	29.4775	51.4719	51.4382				7.54	3.50201	3.23419	6.52557	5.9245	12.064	11.0631	22.4604	20.8491	40.0841	38.9835				8.12	4.8252	4.44151	9.00293	8.43275	17.4772	16.1288	31.3722
7.64	4.3797	3.90435	8.14838	7.38783	15.6732	14.0184	28.8183	26.811	48.8157	48.4373				7.64	5.25177	4.99346	9.74255	9.00185	18.0099	16.5319	31.8952	29.7321	51.6437	51.7833				7.64	3.56213	3.26282	6.6037	5.97943	12.1828	11.166	22.6253	21.0404	40.3615	39.2931				8.22	4.83777	4.47269	9.07642	8.49472	17.5608	16.2507	31.5527
7.74	4.43439	3.93971	8.23199	7.45556	15.8068	14.1517	29.0152	27.0409	49.0868	48.7669				7.74	5.28925	5.03427	9.82068	9.07958	18.1412	16.6775	32.078	29.9839	51.8695	52.1214				7.74	3.58167	3.2913	6.67401	6.03403	12.2968	11.268	22.8268	21.2299	40.6505	39.5981				8.32	4.83777	4.50371	9.15845	8.55631	17.6897	16.3716	31.755
7.84	4.48126	3.97489	8.29681	7.52287	15.9786	14.2839	29.2105	27.2686	49.3766	49.0904				7.84	5.34241	5.07486	9.91211	9.15683	18.2717	16.822	32.2874	30.233	52.0891	52.4526				7.84	3.60278	3.31963	6.73883	6.08831	12.3945	11.3694	22.9948	21.4176	40.9224	39.8985				8.42	4.85571	4.53455	9.21472	8.6175	17.8007	16.4916	31.9379
7.94	4.48828	4.00989	8.37964	7.58979	16.1028	14.4152	29.4097	27.4938	49.618	49.4079				7.94	5.40411	5.11524	10.0238	9.23362	18.4326	16.9654	32.5319	30.4794	52.35	52.777				7.94	3.62543	3.3478	6.78027	6.14226	12.464	11.4701	23.1761	21.6036	41.1716	40.1944				8.52	4.86743	4.56522	9.26392	8.67831	17.9218	16.6107	32.1456
8.04	4.56329	4.04469	8.4906	7.6563	16.256	14.5456	29.6285	27.7166	49.8954	49.7194				8.04	5.42206	5.15539	10.1019	9.30993	18.5552	17.1077	32.771	30.723	52.5695	53.0947				8.04	3.65979	3.37583	6.85059	6.19589	12.564	11.57	23.3347	21.7879	41.3958	40.4858				8.62	4.85962	4.59572	9.30298	8.73874	18.0123	16.7288	32.2839
8.14	4.60394	4.07931	8.56323	7.7224	16.3818	14.675	29.8441	27.9371	50.154	50.0251				8.14	5.47913	5.19534	10.2043	9.38578	18.7053	17.2489	32.9858	30.9639	52.8148	53.4057				8.14	3.6684	3.4037	6.92322	6.24921	12.7046	11.6692	23.5355	21.9704	41.6622	40.7727				8.72	4.88623	4.62605	9.36316	8.79877	18.1405	16.8459	32.4519
8.24	4.64453	4.11374	8.64526	7.78811	16.5177	14.8034	30.041	28.1553	50.3899	50.3249				8.24	5.57599	5.23507	10.3137	9.46116	18.8537	17.3891	33.1851	31.2021	53.043	53.7102				8.24	3.69653	3.43143	6.96228	6.3022	12.7968	11.7677	23.6979	22.1512	41.8732	41.0553				8.82	4.89478	4.65621	9.43579	8.85843	18.2522	16.9622	32.6449
8.34	4.67187	4.14799	8.73041	7.85342	16.631	14.931	30.2347	28.3712	50.6149	50.6191				8.34	5.61664	5.27459	10.4426	9.53609	19.0139	17.5282	33.3921	31.4377	53.2687	54.0084				8.34	3.73401	3.459	6.98261	6.35488	12.8851	11.8655	23.862	22.3303	42.095	41.3335				8.92	4.90881	4.68621	9.50061	8.9177	18.3694	17.0774	32.8386
8.44	4.70782	4.18206	8.81323	7.91835	16.7552	15.0576	30.4441	28.5848	50.8782	50.9076				8.44	5.66034	5.31389	10.5121	9.61056	19.1732	17.6662	33.5616	31.6706	53.5132	54.3002				8.44	3.71918	3.48643	7.01776	6.40725	12.9711	11.9626	24.0206	22.5077	42.3107	41.6074				9.02	4.94006	4.71603	9.55457	8.9766	18.4928	17.1918	33.0105
8.54	4.72736	4.21595	8.90308	7.98287	16.8528	15.1833	30.6527	28.7961	51.072	51.1906				8.54	5.71271	5.35299	10.5598	9.68457	19.3076	17.8032	33.7413	31.9009	53.7539	54.5858				8.54	3.71838	3.51371	7.04822	6.4593	13.0351	12.059	24.1784	22.6834	42.5138	41.877				9.12	4.95496	4.74569	9.57642	9.03512	18.6116	17.3052	33.1925
8.64	4.77423	4.24965	8.96088	8.047	16.9794	15.3081	30.8668	29.0051	51.286	51.468				8.64	5.80176	5.39187	10.634	9.75812	19.4849	17.9391	33.9655	32.1286	53.9898	54.8652				8.64	3.7348	3.54085	7.08887	6.51104	13.1031	12.1547	24.3315	22.8574	42.7091	42.1424				9.22	4.97681	4.77519	9.64282	9.09327	18.7147	17.4177	33.3386
8.74	4.79608	4.28317	9.0437	8.11075	17.1146	15.4319	31.0699	29.2119	51.504	51.7401				8.74	5.85022	5.43055	10.7121	9.83123	19.631	18.074	34.1772	32.3537	54.2258	55.1386				8.74	3.75122	3.56784	7.13965	6.56247	13.2125	12.2497	24.4948	23.0298	42.9318	42.4037				9.32	5.00256	4.80451	9.68188	9.15104	18.8193	17.5293	33.462
8.84	4.80548	4.31652	9.1109	8.17411	17.2169	15.5549	31.2722	29.4165	51.7352	52.0068				8.84	5.8963	5.46902	10.8137	9.90388	19.7889	18.2078	34.4241	32.5762	54.4492	55.4061				8.84	3.80511	3.59468	7.19745	6.61359	13.3218	12.3441	24.637	23.2005	43.131	42.6608				9.42	5.02759	4.83368	9.73657	9.20844	18.9163	17.64	33.6644
8.94	4.81799	4.34968	9.18744	8.23708	17.3068	15.6769	31.4683	29.6188	51.9196	52.2683				8.94	5.9588	5.50728	10.9199	9.97609	19.9818	18.3406	34.6296	32.7962	54.6711	55.6678				8.94	3.83948	3.62139	7.25684	6.66441	13.4554	12.4377	24.8042	23.3696	43.3615	42.9139				9.52	5.06274	4.86268	9.79517	9.26547	19.0132	17.7497	33.8191
9.04	4.86877	4.38267	9.26245	8.29967	17.4599	15.7981	31.6441	29.819	52.1376	52.5247				9.04	6.02911	5.54534	11.0051	10.0479	20.1107	18.4724	34.8179	33.0136	54.8586	55.9238				9.04	3.86761	3.64794	7.32867	6.71492	13.5789	12.5307	24.9636	23.537	43.5755	43.1629				9.62	5.11353	4.89152	9.86389	9.32213	19.1123	17.8586	33.8894
9.14	4.90234	4.41548	9.31323	8.36188	17.5685	15.9183	31.8441	30.0169	52.3485	52.7759				9.14	6.07288	5.58319	11.098	10.1192	20.2342	18.6032	34.989	33.2286	55.0695	56.1741				9.14	3.87543	3.67436	7.38183	6.76513	13.6734	12.623	25.105	23.7028	43.7599	43.4079				9.72	5.15027	4.9202	9.93115	9.37843	19.2382	17.9665	34.0511
9.24	4.92657	4.44812	9.39136	8.42371	17.6693	16.0377	31.9996	30.2127	52.5508	53.0221				9.24	6.13068	5.62084	11.1848	10.19	20.3561	18.7329	35.1585	33.441	55.2461	56.4188				9.24	3.93011	3.70063	7.44275	6.81504	13.7554	12.7146	25.237	23.867	43.9513	43.649				9.82	5.16272	4.94871	9.95996	9.43436	19.3209	18.0736	34.1417
9.34	4.95862	4.48058	9.47339	8.48516	17.7966	16.1562	32.1722	30.4064	52.7563	53.2634				9.34	6.16034	5.65829	11.2551	10.2605	20.4826	18.8616	35.3413	33.651	55.439	56.6582				9.34	3.98871	3.72676	7.50684	6.86464	13.8461	12.8056	25.3745	24.0296	44.1552	43.8861				9.92	5.20264	4.97707	9.99524	9.48993	19.4061	18.1798	34.2402
9.44	5.01642	4.51287	9.53979	8.54625	17.8888	16.2738	32.3464	30.5979	52.9657	53.4999				9.44	6.20569	5.69553	11.3379	10.3305	20.6248	18.9894	35.5444	33.8586	55.5938	56.8922				9.44	4.00745	3.75276	7.59119	6.91395	13.9382	12.8959	25.5433	24.1906	44.3685	44.1195				10.02	5.24548	5.00527	10.0459	9.54513	19.5045	18.2851	34.3331
9.54	5.06329	4.54498	9.59137	8.60695	18.0161	16.3905	32.4996	30.7873	53.1962	53.7315				9.54	6.25256	5.73258	11.4621	10.4001	20.7748	19.1161	35.7562	34.0637	55.7766	57.1209				9.54	4.06061	3.77861	7.66229	6.96296	14.0289	12.9855	25.694	24.35	44.5716	44.349				10.12	5.2948	5.0333	10.1194	9.59999	19.5718	18.3895	34.4519
9.64	5.09454	4.57692	9.63586	8.66729	18.1052	16.5064	32.6324	30.9747	53.3633	53.9585				9.64	6.30566	5.76942	11.5668	10.4692	20.9123	19.2418	35.9139	34.2664	55.9554	57.3445				9.64	4.1012	3.80432	7.7373	7.01168	14.1273	13.0745	25.8519	24.5079	44.7763	44.5748				10.22	5.33228	5.06118	10.2108	9.65448	19.667	18.493	34.5785
9.74	5.13281	4.60869	9.68591	8.72725	18.2435	16.6214	32.8074	31.1599	53.5251	54.1808				9.74	6.31348	5.80607	11.6183	10.5379	21.0178	19.3666	36.0593	34.4667	56.0765	57.563				9.74	4.13245	3.82989	7.81854	7.0601	14.2125	13.1628	26.0034	24.6642	44.92	44.7968				10.32	5.35962	5.08891	10.2467	9.70861	19.7538	18.5957	34.6886
9.84	5.17737	4.64029	9.72882	8.78685	18.3427	16.7355	32.9652	31.3431	53.7079	54.3986				9.84	6.35724	5.84252	11.6605	10.6062	21.1185	19.4904	36.2038	34.6647	56.1984	57.7765				9.84	4.14655	3.85533	7.86383	7.10823	14.3046	13.2505	26.1354	24.819	45.1075	45.0152				10.42	5.37134	5.11647	10.2874	9.76239	19.8655	18.6975	34.7761
9.94	5.21405	4.67172	9.79138	8.84608	18.431	16.8488	33.0995	31.5242	53.8469	54.6119				9.94	6.40021	5.87877	11.7121	10.6741	21.217	19.6132	36.3491	34.8603	56.3312	57.9852				9.94	4.18634	3.88063	7.90607	7.15607	14.3625	13.3376	26.2729	24.9722	45.2833	45.23				10.52	5.43152	5.14388	10.371	9.81582	19.9866	18.7984	34.934
10.04	5.2688	4.70298	9.84448	8.90495	18.5458	16.9613	33.2465	31.7033	53.9985	54.8208				10.04	6.42755	5.91482	11.7551	10.7415	21.2904	19.735	36.5109	35.0535	56.4821	58.1891				10.04	4.20434	3.90579	7.98181	7.20362	14.4335	13.424	26.4245	25.1239	45.4575	45.4412				10.62	5.44946	5.17114	10.4358	9.86891	20.0725	18.8985	35.0511
10.14	5.30469	4.73407	9.89056	8.96346	18.6411	17.0728	33.4019	31.8804	54.1516	55.0253				10.14	6.44708	5.95068	11.8207	10.8085	21.424	19.8559	36.6765	35.2445	56.6492	58.3882				10.14	4.22699	3.93082	7.99432	7.25088	14.4898	13.5097	26.5433	25.2741	45.6122	45.6489				10.72	5.47681	5.19824	10.5084	9.92164	20.1678	18.9977	35.1886
10.24	5.34454	4.76499	9.94293	9.0216	18.7498	17.1836	33.5378	32.0555	54.2946	55.2256				10.24	6.47833	5.98635	11.877	10.8751	21.5537	19.9758	36.8444	35.4331	56.8031	58.5828				10.24	4.24652	3.95571	8.03259	7.29786	14.5523	13.5949	26.6667	25.4228	45.788	45.853				10.82	5.47058	5.22519	10.5562	9.97403	20.2069	19.0961	35.2972
10.34	5.3797	4.79575	10.0046	9.07939	18.8489	17.2935	33.6996	32.2286	54.418	55.4218				10.34	6.53143	6.02183	11.9371	10.9413	21.6959	20.0947	36.985	35.6195	56.9554	58.7728				10.34	4.25824	3.98046	8.06464	7.34455	14.6273	13.6794	26.7886	25.57	45.9388	46.0538				10.92	5.48926	5.25199	10.624	10.0261	20.2725	19.1936	35.4292
10.44	5.42657	4.82634	10.0703	9.13683	18.9513	17.4026	33.8316	32.3998	54.5446	55.6138				10.44	6.54163	6.05711	11.9894	11.0071	21.8107	20.2127	37.1351	35.8037	57.0969	58.9585				10.44	4.26605	4.00509	8.09589	7.39096	14.6921	13.7633	26.894	25.7158	46.0872	46.2511				11.02	5.5354	5.27863	10.703	10.0778	20.3726	19.2903	35.5668
10.54	5.45313	4.85676	10.1648	9.19391	19.0763	17.5109	33.9792	32.569	54.6758	55.8017				10.54	6.59863	6.0922	12.0684	11.0724	21.9084	20.3298	37.2983	35.9856	57.2453	59.1397				10.54	4.302	4.02958	8.16699	7.43708	14.7875	13.8465	27.0112	25.8601	46.2224	46.4451				11.12	5.59167	5.30512	10.7913	10.1291	20.4928	19.3862	35.684
10.64	5.5047	4.88702	10.2164	9.25064	19.1896	17.6183	34.1472	32.7362	54.8329	55.9857				10.64	6.66583	6.1271	12.1332	11.1374	22.0451	20.446	37.4819	36.1653	57.3969	59.3167				10.64	4.34338	4.05394	8.20917	7.48293	14.8843	13.9292	27.1401	26.0029	46.3685	46.6358				11.22	5.60413	5.33147	10.8311	10.1801	20.5647	19.4812	35.8058
10.74	5.5047	4.91712	10.2648	9.30701	19.2747	17.725	34.266	32.9016	54.9305	56.1658				10.74	6.71661	6.16181	12.1777	11.2019	22.1584	20.5612	37.6226	36.3428	57.5344	59.4896				10.74	4.37231	4.07816	8.25995	7.5285	14.9976	14.0112	27.2761	26.1443	46.5576	46.8232				11.32	5.65259	5.35766	10.8882	10.2308	20.6522	19.5754	35.9128
10.84	5.50391	4.94706	10.3422	9.36304	19.3255	17.8308	34.3738	33.0651	55.0305	56.3421				10.84	6.76037	6.19633	12.2699	11.266	22.3076	20.6755	37.7874	36.5182	57.6961	59.6583				10.84	4.40198	4.10226	8.31464	7.57379	15.064	14.0926	27.3948	26.2842	46.7474	47.0074				11.42	5.68152	5.3837	10.9397	10.2812	20.7155	19.6689	36.0277
10.94	5.52582	4.97683	10.3828	9.41873	19.406	17.9358	34.5129	33.2266	55.147	56.5146				10.94	6.79865	6.23067	12.3137	11.3298	22.4193	20.7888	37.9061	36.6914	57.8226	59.823				10.94	4.44574	4.12623	8.38025	7.61881	15.1492	14.1735	27.5425	26.4227	46.845	47.1884				11.52	5.70569	5.4096	11.0264	10.3312	20.7952	19.7614	36.1675
11.04	5.56329	5.00644	10.446	9.47407	19.5161	18.0401	34.6355	33.3864	55.2618	56.6834				11.04	6.83459	6.26482	12.377	11.3931	22.5311	20.9013	38.0226	36.8624	57.9266	59.9838				11.04	4.46527	4.15006	8.43262	7.66355	15.239	14.2537	27.6667	26.5599	46.9904	47.3663				11.62	5.72449	5.43535	11.078	10.3808	20.842	19.8532	36.266
11.14	5.59375	5.0359	10.5023	9.52906	19.6044	18.1435	34.7761	33.5442	55.3915	56.8486				11.14	6.87128	6.29878	12.4543	11.456	22.6693	21.0128	38.1639	37.0314	58.0523	60.1408				11.14	4.50433	4.17377	8.46698	7.70801	15.2758	14.3333	27.7659	26.6956	47.0919	47.5411				11.72	5.76196	5.46095	11.1373	10.4302	20.9381	19.9442	36.366
11.24	5.61877	5.06519	10.546	9.58371	19.6974	18.2461	34.8949	33.7003	55.4938	57.0102				11.24	6.90411	6.33256	12.4918	11.5186	22.7521	21.1235	38.2819	37.1983	58.1242	60.294				11.24	4.51996	4.19734	8.52557	7.75221	15.4	14.4123	27.9245	26.8299	47.206	47.7129				11.82	5.77759	5.48641	11.1561	10.4792	21.0171	20.0344	36.4285
11.34	5.6297	5.09433	10.5789	9.63803	19.7552	18.348	35.0113	33.8545	55.5899	57.1683				11.34	6.95178	6.36616	12.5692	11.5807	22.8389	21.2332	38.4288	37.3631	58.2227	60.4435				11.34	4.54572	4.22079	8.55914	7.79614	15.4937	14.4908	28.0456	26.9629	47.306	47.8817				11.92	5.79321	5.51172	11.2186	10.5279	21.1155	20.1238	36.5355
11.44	5.62109	5.1233	10.6429	9.69201	19.831	18.449	35.1121	34.007	55.6719	57.323				11.44	6.9588	6.39957	12.6254	11.6424	22.931	21.3421	38.5835	37.5258	58.3	60.5894				11.44	4.56452	4.24412	8.59277	7.8398	15.5663	14.5686	28.1597	27.0944	47.4466	48.0475				12.02	5.84473	5.53688	11.2881	10.5763	21.2139	20.2124	36.6519
11.54	5.63049	5.15212	10.6874	9.74565	19.9279	18.5493	35.259	34.1576	55.811	57.4743				11.54	7.00958	6.4328	12.7285	11.7038	23.0373	21.4501	38.7241	37.6865	58.3969	60.7318				11.54	4.63245	4.26732	8.62714	7.88319	15.6398	14.6459	28.2933	27.2247	47.5779	48.2104				12.12	5.88074	5.56191	11.3436	10.6243	21.3147	20.3002	36.7426
11.64	5.66016	5.18078	10.7203	9.79896	20.006	18.6489	35.3933	34.3065	55.9141	57.6224				11.64	7.02521	6.46585	12.7824	11.7648	23.1428	21.5572	38.8171	37.8452	58.4758	60.8707				11.64	4.66449	4.29039	8.66852	7.92632	15.739	14.7226	28.444	27.3536	47.7302	48.3704				12.22	5.91431	5.58679	11.3944	10.672	21.3804	20.3872	36.8324
11.74	5.69611	5.20929	10.7617	9.85194	20.0927	18.7476	35.5113	34.4536	56.0134	57.7672				11.74	7.04706	6.49872	12.8285	11.8254	23.2279	21.6634	38.946	38.0019	58.5757	61.0062				11.74	4.67932	4.31333	8.71777	7.96918	15.8093	14.7987	28.555	27.4811	47.8232	48.5275				12.32	5.95728	5.61152	11.4186	10.7194	21.4342	20.4735	36.8917
11.84	5.70001	5.23765	10.8163	9.90458	20.188	18.8456	35.6246	34.599	56.1321	57.9088				11.84	7.06427	6.53141	12.8871	11.8856	23.3021	21.7688	39.0601	38.1567	58.6867	61.1385				11.84	4.68872	4.33615	8.75134	8.01178	15.8656	14.8742	28.655	27.6073	47.9271	48.6819				12.42	6.00024	5.63612	11.4827	10.7665	21.5319	20.559	36.991
11.94	5.73517	5.26585	10.8773	9.9569	20.2833	18.9428	35.7449	34.7427	56.2305	58.0473				11.94	7.07288	6.56392	12.9308	11.9454	23.3654	21.8733	39.1694	38.3095	58.7766	61.2674				11.94	4.71997	4.35885	8.76385	8.05412	15.9351	14.9492	28.7542	27.7323	48.0411	48.8336				12.52	6.01428	5.66057	11.5084	10.8133	21.6272	20.6437	37.0714
12.04	5.78363	5.29389	10.9609	10.0089	20.3943	19.0393	35.8566	34.8847	56.3181	58.1827				12.04	7.10724	6.59626	13.0129	12.0048	23.4631	21.977	39.3054	38.4603	58.8664	61.3933				12.04	4.7348	4.38143	8.81464	8.0962	16.0132	15.0236	28.8628	27.8559	48.1396	48.9825				12.62	6.0448	5.68489	11.5702	10.8597	21.7366	20.7277	37.1566
12.14	5.80469	5.32179	11.0078	10.0606	20.4786	19.1351	35.9675	35.025	56.4157	58.3152				12.14	7.11896	6.62842	13.0488	12.0639	23.5334	22.0798	39.3968	38.6092	58.9258	61.516				12.14	4.73712	4.40388	8.83417	8.13802	16.0883	15.0974	28.9487	27.9782	48.2404	49.1288				12.72	6.09009	5.70906	11.6295	10.9058	21.8538	20.8109	37.2566
12.24	5.83673	5.34953	11.0562	10.1119	20.5591	19.2301	36.0769	35.1637	56.5235	58.4447				12.24	7.16583	6.6604	13.134	12.1225	23.631	22.1817	39.5257	38.7563	59.0336	61.6356				12.24	4.75903	4.42621	8.86072	8.17959	16.1445	15.1707	29.0182	28.0993	48.3442	49.2724				12.82	6.14868	5.7331	11.7147	10.9517	21.9342	20.8934	37.4011
12.34	5.88361	5.37712	11.1257	10.1629	20.6005	19.3243	36.1566	35.3007	56.618	58.5713				12.34	7.18457	6.69221	13.2269	12.1809	23.7357	22.2828	39.6257	38.9015	59.1398	61.7524				12.34	4.74963	4.44841	8.91388	8.2209	16.1906	15.2434	29.1136	28.219	48.4443	49.4135				12.92	6.18225	5.757	11.7639	10.9972	22.0233	20.9751	37.4894
12.44	5.92657	5.40456	11.1773	10.2136	20.7021	19.4178	36.2808	35.436	56.6884	58.6951				12.44	7.19397	6.72384	13.2746	12.2388	23.8311	22.3831	39.7194	39.0448	59.2297	61.8662				12.44	4.76605	4.4705	8.93103	8.26196	16.2296	15.3156	29.1698	28.3376	48.5247	49.552				13.02	6.22217	5.78076	11.8069	11.0424	22.1038	21.0561	37.5668
12.54	5.97034	5.43186	11.2382	10.264	20.7872	19.5106	36.3676	35.5697	56.8055	58.8161				12.54	7.21582	6.7553	13.3566	12.2964	23.9193	22.4826	39.8187	39.1862	59.3344	61.9772				12.54	4.75745	4.49247	8.97479	8.30276	16.2953	15.3872	29.262	28.4548	48.5802	49.688				13.12	6.25024	5.80438	11.8553	11.0873	22.1835	21.1363	37.623
12.64	6.03906	5.459	11.3179	10.3141	20.8966	19.6027	36.4636	35.7018	56.9149	58.9345				12.64	7.23535	6.78659	13.3762	12.3536	23.9912	22.5812	39.9351	39.3259	59.4094	62.0854				12.64	4.79108	4.51432	9.00916	8.34331	16.3445	15.4583	29.3425	28.5709	48.6583	49.8215				13.22	6.2854	5.82787	11.899	11.1319	22.274	21.2158	37.7019
12.74	6.07501	5.486	11.371	10.3638	20.9865	19.694	36.5972	35.8324	57.0212	59.0501				12.74	7.26428	6.81771	13.4269	12.4104	24.0482	22.679	40.0163	39.4637	59.5039	62.1909				12.74	4.7926	4.53605	9.03808	8.38361	16.4164	15.5288	29.4253	28.6857	48.7474	49.9526				13.32	6.30725	5.85122	11.9537	11.1761	22.3444	21.2946	37.7753
12.84	6.09454	5.51285	11.3914	10.4133	21.0732	19.7847	36.7105	35.9613	57.1376	59.1632				12.84	7.31659	6.84866	13.5199	12.4669	24.1693	22.7761	40.1296	39.5998	59.6109	62.2938				12.84	4.82776	4.55766	9.05212	8.42367	16.4578	15.5988	29.5026	28.7993	48.8185	50.0813				13.42	6.35645	5.87444	12.0334	11.2201	22.4655	21.3727	37.8754
12.94	6.11096	5.53955	11.4421	10.4624	21.1224	19.8746	36.7972	36.0887	57.2079	59.2737				12.94	7.34241	6.87944	13.5558	12.523	24.2443	22.8723	40.2241	39.7341	59.6563	62.3941				12.94	4.82074	4.57915	9.09589	8.46348	16.5164	15.6683	29.5972	28.9117	48.9279	50.2076				13.52	6.41357	5.89753	12.1077	11.2638	22.5585	21.4501	37.9753
13.04	6.14374	5.56611	11.457	10.5112	21.1974	19.9638	36.8777	36.2146	57.3126	59.3818				13.04	7.38068	6.91005	13.6035	12.5787	24.3029	22.9677	40.2944	39.8666	59.7219	62.4919				13.04	4.82935	4.60053	9.12323	8.50304	16.5453	15.7373	29.6792	29.0229	48.9951	50.3316				13.62	6.44788	5.92048	12.1405	11.3072	22.6077	21.5267	38.0394
13.14	6.17267	5.59252	11.5172	10.5598	21.2591	20.0523	36.9589	36.3389	57.4071	59.4873				13.14	7.40332	6.94049	13.6605	12.6341	24.3732	23.0623	40.3874	39.9975	59.8078	62.5872				13.14	4.85669	4.62179	9.15448	8.54235	16.6109	15.8057	29.7573	29.1329	49.0981	50.4534				13.72	6.47449	5.9433	12.1584	11.3503	22.6545	21.6027	38.0925
13.24	6.2547	5.61879	11.5679	10.608	21.3701	20.1401	37.0699	36.4617	57.4969	59.5905				13.24	7.43616	6.97076	13.716	12.6892	24.4521	23.1561	40.4835	40.1266	59.9086	62.6801				13.24	4.89417	4.64293	9.19043	8.58143	16.6586	15.8736	29.8323	29.2417	49.1755	50.5729				13.82	6.52759	5.96598	12.2014	11.3931	22.7186	21.6779	38.1707
13.34	6.27893	5.64491	11.6023	10.6559	21.4599	20.2273	37.1504	36.5831	57.5767	59.6913				13.34	7.45721	7.00087	13.7652	12.7438	24.5162	23.2491	40.5858	40.254	59.9586	62.7706				13.34	4.89807	4.66396	9.22009	8.62026	16.7	15.9409	29.9339	29.3494	49.2794	50.6901				13.92	6.55884	5.98854	12.2483	11.4356	22.7717	21.7525	38.2292
13.44	6.29535	5.67089	11.6648	10.7035	21.5536	20.3137	37.2644	36.7029	57.661	59.7899				13.44	7.48773	7.03081	13.7988	12.7982	24.5693	23.3414	40.6733	40.3798	60.0234	62.8589				13.44	4.927	4.68487	9.24432	8.65885	16.7711	16.0078	30.0214	29.4559	49.381	50.8053				14.02	6.58228	6.01096	12.285	11.4778	22.8225	21.8264	38.2628
13.54	6.33905	5.69673	11.7109	10.7508	21.6341	20.3994	37.3511	36.8213	57.7735	59.8862				13.54	7.52753	7.06059	13.8597	12.8522	24.6498	23.4329	40.7468	40.5039	60.0922	62.9449				13.54	4.95355	4.70567	9.28027	8.69721	16.8148	16.0741	30.1105	29.5613	49.456	50.9182				14.12	6.59399	6.03326	12.3186	11.5197	22.885	21.8995	38.3269
13.64	6.38049	5.72243	11.7312	10.7978	21.7286	20.4845	37.4558	36.9382	57.8485	59.9802				13.64	7.57599	7.0902	13.9082	12.9058	24.7443	23.5236	40.864	40.6264	60.1437	63.0287				13.64	4.9801	4.72635	9.30524	8.73532	16.9039	16.1399	30.194	29.6655	49.5786	51.0291				14.22	6.59558	6.05542	12.3444	11.5613	22.9257	21.972	38.4011
13.74	6.38672	5.74799	11.7859	10.8445	21.7482	20.5689	37.5269	37.0537	57.9102	60.0721				13.74	7.5838	7.11966	13.9621	12.9591	24.8029	23.6136	40.9288	40.7473	60.2031	63.1104				13.74	5.00903	4.74693	9.32245	8.7732	16.946	16.2053	30.269	29.7686	49.6505	51.1379				14.32	6.60803	6.07746	12.3921	11.6027	22.942	22.0439	38.4418
13.84	6.43439	5.77341	11.8328	10.8909	21.8138	20.6526	37.6168	37.1677	57.9774	60.162				13.84	7.62836	7.14895	14.0051	13.012	24.9045	23.7028	41.0397	40.8665	60.2773	63.19				13.84	5.0434	4.76739	9.37793	8.81084	17.0132	16.2701	30.3737	29.8706	49.7333	51.2446				14.42	6.63696	6.09937	12.4287	11.6437	23.01	22.115	38.519
13.94	6.48517	5.79869	11.8788	10.937	21.8771	20.7357	37.6988	37.2804	58.0282	60.2497				13.94	7.66113	7.17808	14.0277	13.0646	24.9584	23.7912	41.1108	40.9842	60.3453	63.2676				13.94	5.09418	4.78774	9.4162	8.84826	17.0601	16.3344	30.4534	29.9715	49.8255	51.3494				14.52	6.64087	6.12115	12.467	11.6845	23.053	22.1855	38.5605
14.04	6.49689	5.82383	11.9382	10.9828	21.9591	20.8181	37.766	37.3916	58.0985	60.3354				14.04	7.7041	7.20704	14.0918	13.1169	25.0334	23.8789	41.2124	41.1003	60.4367	63.3432				14.04	5.11841	4.80797	9.46387	8.88544	17.1617	16.3982	30.5495	30.0713	49.92	51.4522				14.62	6.67212	6.14281	12.4921	11.725	23.11	22.2553	38.5925
14.14	6.52032	5.84884	12.0093	11.0284	22.0333	20.8999	37.855	37.5015	58.1844	60.4192				14.14	7.74554	7.23585	14.141	13.1688	25.1084	23.9659	41.3022	41.2149	60.5039	63.4168				14.14	5.15979	4.8281	9.48962	8.92238	17.2414	16.4616	30.6284	30.17	50.0271	51.5531				14.72	6.67993	6.16434	12.5436	11.7652	23.1545	22.3245	38.6519
14.24	6.55078	5.8737	12.0616	11.0736	22.1146	20.9809	37.9527	37.61	58.2657	60.501				14.24	7.7713	7.2645	14.1699	13.2204	25.1826	24.0521	41.3694	41.3279	60.5469	63.4885				14.24	5.18713	4.84812	9.53339	8.9591	17.3242	16.5244	30.7026	30.2677	50.1068	51.652				14.82	6.71277	6.18574	12.5663	11.8052	23.2046	22.393	38.7168
14.34	6.55627	5.89843	12.1039	11.1186	22.1786	21.0614	38.0339	37.7172	58.3251	60.5809				14.34	7.78143	7.29299	14.2191	13.2717	25.2466	24.1376	41.4608	41.4395	60.5984	63.5584				14.34	5.20514	4.86802	9.57556	8.99559	17.4047	16.5867	30.769	30.3643	50.1849	51.7491				14.92	6.72363	6.20703	12.5686	11.8448	23.2545	22.4609	38.7566
14.44	6.58673	5.92303	12.1453	11.1633	22.2404	21.1412	38.1144	37.823	58.3727	60.659				14.44	7.78693	7.32133	14.2629	13.3226	25.3115	24.2223	41.5374	41.5495	60.6398	63.6265				14.44	5.22699	4.88782	9.62482	9.03186	17.4742	16.6486	30.8441	30.4598	50.2286	51.8443				15.02	6.74011	6.22818	12.6194	11.8842	23.3202	22.5281	38.8386
14.54	6.62579	5.94749	12.1601	11.2077	22.295	21.2204	38.1738	37.9275	58.4415	60.7352				14.54	7.81116	7.34951	14.2941	13.3732	25.3607	24.3064	41.6061	41.658	60.6867	63.6929				14.54	5.24963	4.90751	9.65289	9.06789	17.5015	16.71	30.8885	30.5543	50.3068	51.9378				15.12	6.74866	6.24921	12.635	11.9233	23.3483	22.5947	38.88
14.64	6.64532	5.97181	12.1968	11.2518	22.374	21.2989	38.23	38.0307	58.4821	60.8097				14.64	7.84784	7.37753	14.3137	13.4235	25.4224	24.3897	41.6929	41.7651	60.757	63.7575				14.64	5.27075	4.92709	9.69354	9.1037	17.5476	16.7709	30.9612	30.6477	50.3888	52.0294				15.22	6.78699	6.27012	12.6975	11.9621	23.4163	22.6607	38.9574
14.74	6.64532	5.99601	12.2304	11.2956	22.4279	21.3768	38.3293	38.1326	58.5477	60.8824				14.74	7.88617	7.4054	14.3676	13.4734	25.4951	24.4723	41.7663	41.8708	60.832	63.8204				14.74	5.2926	4.94657	9.74512	9.13929	17.5992	16.8314	31.0308	30.7402	50.456	52.1194				15.32	6.82678	6.29091	12.7311	12.0007	23.4709	22.726	39.0089
14.84	6.64844	6.02007	12.2781	11.3391	22.4966	21.454	38.3925	38.2332	58.5821	60.9534				14.84	7.91974	7.43311	14.4082	13.523	25.5693	24.5542	41.8312	41.975	60.882	63.8817				14.84	5.27857	4.96593	9.79199	9.17466	17.6555	16.8913	31.1097	30.8316	50.538	52.2076				15.42	6.84558	6.31158	12.76	12.039	23.5217	22.7907	39.0574
14.94	6.68207	6.044	12.3132	11.3824	22.5888	21.5307	38.4839	38.3326	58.6423	61.0228				14.94	7.93927	7.46067	14.4418	13.5723	25.5959	24.6354	41.8913	42.0778	60.9211	63.9414				14.94	5.30743	4.9852	9.79041	9.20981	17.7031	16.9508	31.1667	30.922	50.5903	52.2941				15.52	6.87988	6.33213	12.7756	12.077	23.5553	22.8548	39.1121
15.04	6.70313	6.06779	12.3328	11.4254	22.6536	21.6067	38.5621	38.4307	58.6907	61.0906				15.04	7.96973	7.48808	14.4746	13.6213	25.6693	24.716	41.9538	42.1793	60.9633	63.9996				15.04	5.33716	5.00435	9.82245	9.24473	17.7484	17.0099	31.2222	31.0114	50.631	52.3789				15.62	6.90808	6.35255	12.8202	12.1148	23.6288	22.9183	39.1746
15.14	6.71252	6.09146	12.3718	11.4681	22.6826	21.6821	38.6254	38.5276	58.7173	61.1567				15.14	8.01428	7.51534	14.5168	13.6699	25.7365	24.7958	42.0132	42.2793	61.0234	64.0563				15.14	5.38013	5.0234	9.86542	9.27944	17.7976	17.0684	31.2839	31.0998	50.7208	52.4622				15.72	6.92761	6.37286	12.8522	12.1523	23.66	22.9812	39.2308
15.24	6.75	6.11499	12.4	11.5106	22.7286	21.7569	38.7058	38.6232	58.7735	61.2213				15.24	8.03693	7.54244	14.5558	13.7183	25.8029	24.8749	42.0718	42.378	61.0922	64.1114				15.24	5.40198	5.04235	9.90448	9.31393	17.8461	17.1266	31.3667	31.1872	50.799	52.5438				15.82	6.9635	6.39305	12.8687	12.1895	23.7467	23.0434	39.2839
15.34	6.7633	6.1384	12.4265	11.5527	22.7677	21.8311	38.766	38.7177	58.8141	61.2844				15.34	8.0752	7.5694	14.6097	13.7663	25.8732	24.9534	42.1663	42.4753	61.1641	64.1652				15.34	5.42151	5.06119	9.93182	9.34821	17.8875	17.1842	31.4604	31.2737	50.9005	52.6239				15.92	6.98071	6.41312	12.9069	12.2265	23.803	23.1051	39.3448
15.44	6.78125	6.16168	12.446	11.5946	22.8107	21.9047	38.8316	38.8109	58.8555	61.346				15.44	8.08771	7.59621	14.666	13.814	25.9271	25.0312	42.2429	42.5713	61.2203	64.2175				15.44	5.45044	5.07993	9.95917	9.38227	17.9351	17.2414	31.5261	31.3592	50.9661	52.7024				16.02	6.9823	6.43307	12.9537	12.2632	23.8342	23.1662	39.391
15.54	6.81488	6.18482	12.4882	11.6363	22.8622	21.9777	38.9097	38.903	58.9071	61.4062				15.54	8.09943	7.62287	14.6949	13.8614	25.9873	25.1083	42.3187	42.666	61.2492	64.2685				15.54	5.46216	5.09857	9.97479	9.41612	17.9937	17.2982	31.5988	31.4438	51.0505	52.7794				16.12	7.00256	6.45291	12.9788	12.2997	23.8834	23.2266	39.423
15.64	6.83203	6.20785	12.5484	11.6776	22.9232	22.0501	38.9839	38.9938	58.9696	61.4649				15.64	8.12677	7.64938	14.7051	13.9085	26.0576	25.1847	42.3757	42.7594	61.293	64.3181				15.64	5.49493	5.1171	10.0178	9.44976	18.0539	17.3545	31.6878	31.5274	51.1232	52.8549				16.22	7.00964	6.47263	13.01	12.3359	23.9335	23.2865	39.4613
15.74	6.83984	6.23074	12.5812	11.7188	22.9622	22.122	39.0457	39.0836	59.0134	61.5223				15.74	8.15332	7.67574	14.7504	13.9552	26.1091	25.2605	42.4507	42.8515	61.357	64.3664				15.74	5.51605	5.13553	10.0482	9.48318	18.1132	17.4104	31.7596	31.6101	51.1802	52.9289				16.32	7.02368	6.49223	13.0132	12.3718	23.953	23.3458	39.4753
15.84	6.88831	6.25351	12.6265	11.7596	23.0107	22.1932	39.0777	39.1721	59.0579	61.5783				15.84	8.16272	7.70196	14.7723	14.0017	26.1639	25.3357	42.5093	42.9424	61.3906	64.4135				15.84	5.52856	5.15386	10.0693	9.5164	18.1508	17.4658	31.8276	31.6919	51.2451	53.0015				16.42	7.0221	6.51172	13.0374	12.4075	23.9811	23.4046	39.5105
15.94	6.91876	6.27615	12.6617	11.8002	23.0802	22.2639	39.1566	39.2596	59.1227	61.6329				15.94	8.19708	7.72803	14.8207	14.0479	26.2248	25.4101	42.5882	43.0319	61.468	64.4593				15.94	5.51917	5.17209	10.1154	9.54941	18.1929	17.5208	31.9026	31.7727	51.299	53.0727				16.52	7.06042	6.53109	13.0826	12.4429	24.0452	23.4628	39.5535
16.04	6.94141	6.29867	12.696	11.8405	23.1388	22.3339	39.1863	39.3459	59.1852	61.6863				16.04	8.22833	7.75396	14.8597	14.0937	26.2787	25.484	42.6522	43.1203	61.5039	64.5039				16.04	5.53558	5.19022	10.1349	9.58221	18.196	17.5754	31.9518	31.8527	51.338	53.1426				16.62	7.07288	6.55035	13.1178	12.4781	24.092	23.5204	39.5925
16.14	6.95862	6.32107	12.7351	11.8805	23.1747	22.4034	39.2543	39.4311	59.2391	61.7384				16.14	8.26349	7.77974	14.8801	14.1393	26.3334	25.5572	42.6937	43.2074	61.5367	64.5474				16.14	5.5473	5.20825	10.1787	9.6148	18.232	17.6295	32.0276	31.9317	51.388	53.211				16.72	7.07214	6.5695	13.1366	12.5131	24.1171	23.5774	39.6121
16.24	6.99219	6.34334	12.7452	11.9204	23.2357	22.4724	39.3074	39.5152	59.2782	61.7893				16.24	8.29865	7.80538	14.9348	14.1846	26.3943	25.6297	42.7757	43.2934	61.6055	64.5896				16.24	5.56683	5.22618	10.1959	9.64719	18.275	17.6832	32.08	32.0099	51.4232	53.2781				16.82	7.07056	6.58853	13.178	12.5477	24.1842	23.6339	39.655
16.34	6.99689	6.36549	12.7585	11.9599	23.2747	22.5408	39.3511	39.5983	59.3094	61.8389				16.34	8.32129	7.83088	14.9965	14.2295	26.4615	25.7016	42.8467	43.3781	61.6382	64.6308				16.34	5.57935	5.24402	10.2248	9.67937	18.3093	17.7365	32.1136	32.0872	51.4802	53.3439				16.92	7.07056	6.60746	13.2053	12.5822	24.2249	23.6898	39.6925
16.44	7.0094	6.38751	12.7945	11.9992	23.3193	22.6086	39.398	39.6802	59.3712	61.8874				16.44	8.36194	7.85624	15.0645	14.2742	26.5459	25.7729	42.9046	43.4616	61.6961	64.6709				16.44	5.6012	5.26175	10.249	9.71136	18.3351	17.7894	32.1644	32.1636	51.5169	53.4085				17.02	7.09241	6.62627	13.2366	12.6164	24.26	23.7452	39.7426
16.54	7.03906	6.40942	12.8492	12.0382	23.3654	22.6758	39.4488	39.7612	59.4024	61.9347				16.54	8.37207	7.88145	15.0863	14.3186	26.6349	25.8436	42.9554	43.544	61.7445	64.71				16.54	5.60199	5.27939	10.2756	9.74314	18.3718	17.8418	32.2253	32.2391	51.5771	53.4717				17.12	7.13464	6.64497	13.2561	12.6504	24.3046	23.8	39.7855
16.64	7.04846	6.4312	12.8788	12.077	23.4083	22.7425	39.4996	39.841	59.4509	61.9809				16.64	8.3963	7.90652	15.0926	14.3626	26.6623	25.9137	43.0085	43.6253	61.7687	64.748				16.64	5.63403	5.29693	10.3029	9.77472	18.4	17.8938	32.2659	32.3138	51.6193	53.5337				17.22	7.14636	6.66356	13.2756	12.6841	24.3381	23.8543	39.8152
16.74	7.08203	6.45286	12.8914	12.1156	23.47	22.8087	39.5582	39.9199	59.4727	62.026				16.74	8.401	7.93146	15.1293	14.4064	26.7162	25.9831	43.0601	43.7054	61.8078	64.785				16.74	5.63324	5.31437	10.3115	9.8061	18.4515	17.9455	32.3268	32.3877	51.6622	53.5945				17.32	7.16821	6.68204	13.3179	12.7175	24.3811	23.908	39.8519
16.84	7.09454	6.47441	12.9226	12.1538	23.5302	22.8743	39.6089	39.9977	59.5173	62.07				16.84	8.43066	7.95626	15.1613	14.4499	26.7842	26.052	43.1382	43.7844	61.8695	64.821				16.84	5.65509	5.33172	10.342	9.83729	18.4968	17.9967	32.4089	32.4607	51.7286	53.6541				17.42	7.19629	6.70041	13.3529	12.7508	24.442	23.9613	39.9003
16.94	7.10626	6.49583	12.9656	12.1919	23.588	22.9394	39.6683	40.0745	59.5759	62.113				16.94	8.46271	7.98091	15.1761	14.4931	26.8256	26.1202	43.1921	43.8623	61.925	64.856				16.94	5.65747	5.34897	10.3873	9.86828	18.5281	18.0475	32.4534	32.5329	51.7911	53.7126				17.52	7.21667	6.71867	13.371	12.7838	24.4944	24.014	39.9379
17.04	7.11877	6.51713	13.0046	12.2297	23.6388	23.0039	39.7371	40.1503	59.6345	62.1549				17.04	8.50256	8.00543	15.202	14.5361	26.881	26.1878	43.2444	43.9391	61.968	64.8902				17.04	5.6723	5.36612	10.3928	9.89907	18.5375	18.0979	32.5026	32.6042	51.845	53.7698				17.62	7.23621	6.73683	13.4045	12.8165	24.5233	24.0661	39.9926
17.14	7.16016	6.53832	13.0359	12.2672	23.6732	23.0679	39.8035	40.2251	59.6829	62.1958				17.14	8.51428	8.02982	15.2277	14.5787	26.9092	26.2549	43.3069	44.0148	62.0086	64.9234				17.14	5.68872	5.38318	10.417	9.92966	18.5718	18.1479	32.5464	32.6748	51.9013	53.826				17.72	7.22913	6.75487	13.4257	12.8491	24.5905	24.1178	40.0323
17.24	7.17969	6.55939	13.0499	12.3045	23.7247	23.1314	39.8511	40.2989	59.7079	62.2358				17.24	8.56036	8.05406	15.2746	14.6211	26.9553	26.3213	43.353	44.0894	62.0648	64.9557				17.24	5.7301	5.40015	10.4287	9.96007	18.6304	18.1975	32.6183	32.7446	51.9591	53.881				17.82	7.25256	6.77281	13.4498	12.8814	24.6233	24.1689	40.0824
17.34	7.1922	6.58035	13.0969	12.3416	23.7638	23.1943	39.9011	40.3718	59.7422	62.2748				17.34	8.56348	8.07818	15.3058	14.6632	27.0287	26.3872	43.4069	44.163	62.1086	64.9872				17.34	5.74731	5.41702	10.4974	9.99028	18.6648	18.2467	32.6971	32.8135	52.0325	53.9349				17.92	7.29248	6.79065	13.4569	12.9134	24.6624	24.2196	40.1097
17.44	7.19769	6.60119	13.1288	12.3784	23.8232	23.2568	39.9238	40.4437	59.8024	62.3128				17.44	8.56897	8.10216	15.3332	14.705	27.0654	26.4525	43.4437	44.2356	62.1476	65.0179				17.44	5.76605	5.43381	10.5217	10.0203	18.7086	18.2955	32.7456	32.8817	52.081	53.9878				18.02	7.29553	6.80838	13.5201	12.9453	24.6991	24.2697	40.1277
17.54	7.17969	6.62191	13.1843	12.415	23.8575	23.3187	39.948	40.5147	59.8126	62.35				17.54	8.61426	8.126	15.3519	14.7465	27.1021	26.5172	43.5116	44.3071	62.189	65.0477				17.54	5.7973	5.45049	10.5467	10.0501	18.7562	18.3439	32.8097	32.9491	52.131	54.0396				18.12	7.29944	6.826	13.5233	12.9769	24.7194	24.3193	40.1245
17.64	7.19922	6.64251	13.207	12.4514	23.9114	23.3801	40.0183	40.5848	59.8649	62.3862				17.64	8.62988	8.14971	15.3723	14.7877	27.1584	26.5813	43.5452	44.3776	62.1945	65.0767				17.64	5.80042	5.46709	10.5787	10.0798	18.814	18.3919	32.8659	33.0157	52.1818	54.0904				18.22	7.31433	6.84352	13.567	13.0083	24.7662	24.3684	40.1589
17.74	7.1969	6.66301	13.2476	12.4875	23.9716	23.4409	40.0629	40.6539	59.9344	62.4216				17.74	8.67365	8.17329	15.423	14.8287	27.2303	26.6449	43.5991	44.4472	62.2352	65.105				17.74	5.82465	5.48359	10.5842	10.1092	18.8289	18.4396	32.9128	33.0816	52.2122	54.1402				18.32	7.33777	6.86093	13.5741	13.0394	24.7905	24.4171	40.1895
17.84	7.23987	6.68339	13.2773	12.5234	24.0177	23.5013	40.116	40.7221	59.9922	62.4561				17.84	8.69006	8.19674	15.4473	14.8694	27.2639	26.7079	43.6351	44.5157	62.2687	65.1325				17.84	5.82074	5.5	10.6396	10.1385	18.8609	18.4869	32.9651	33.1467	52.2724	54.189				18.42	7.35413	6.87825	13.6038	13.0703	24.8303	24.4652	40.2198
17.94	7.25311	6.70366	13.2984	12.559	24.0568	23.5612	40.155	40.7894	60.0165	62.4898				17.94	8.72131	8.22005	15.4933	14.9099	27.3029	26.7704	43.6812	44.5833	62.3	65.1593				17.94	5.85669	5.51633	10.6615	10.1676	18.9195	18.5337	32.9878	33.211	52.3068	54.2369				18.52	7.37134	6.89546	13.635	13.101	24.8694	24.5129	40.2504
18.04	7.2594	6.72381	13.3203	12.5944	24.0833	23.6206	40.1675	40.8559	60.0329	62.5227				18.04	8.75098	8.24324	15.5425	14.95	27.3716	26.8323	43.735	44.6499	62.3257	65.1853				18.04	5.86371	5.53256	10.6935	10.1965	18.975	18.5803	33.0581	33.2746	52.3544	54.2837				18.62	7.3916	6.91256	13.6826	13.1315	24.8912	24.56	40.269
18.14	7.27112	6.74385	13.357	12.6296	24.1122	23.6795	40.2121	40.9214	60.0626	62.5548				18.14	8.77209	8.2663	15.5809	14.9899	27.3857	26.8936	43.7757	44.7155	62.3398	65.2107				18.14	5.86761	5.5487	10.7014	10.2252	19.0211	18.6264	33.0972	33.3375	52.3693	54.3297				18.72	7.39246	6.92957	13.7108	13.1618	24.9241	24.6067	40.2957
18.24	7.28906	6.76378	13.3671	12.6646	24.163	23.7378	40.2808	40.9861	60.1032	62.5861				18.24	8.78925	8.28922	15.6293	15.0296	27.4349	26.9544	43.8171	44.7803	62.3664	65.2354				18.24	5.88715	5.56475	10.7318	10.2537	19.064	18.6722	33.1354	33.3997	52.3958	54.3747				18.82	7.38074	6.94647	13.7249	13.1919	24.9202	24.653	40.2894
18.34	7.28906	6.7836	13.3835	12.6993	24.188	23.7958	40.3105	41.05	60.1094	62.6166				18.34	8.78381	8.31202	15.6488	15.0689	27.4795	27.0147	43.8483	44.8441	62.3898	65.2594				18.34	5.89026	5.58072	10.749	10.2821	19.1101	18.7176	33.1862	33.4611	52.4318	54.4188				18.92	7.40259	6.96328	13.7561	13.2217	24.9631	24.6987	40.3035
18.44	7.29846	6.80331	13.4148	12.7338	24.2169	23.8532	40.3246	41.113	60.1329	62.6464				18.44	8.79785	8.33469	15.6855	15.108	27.5131	27.0744	43.8882	44.907	62.4172	65.2828				18.44	5.89185	5.59659	10.7756	10.3103	19.15	18.7626	33.1948	33.5219	52.4544	54.462				19.02	7.42212	6.97998	13.7991	13.2513	24.9944	24.744	40.3347
18.54	7.32501	6.82292	13.4242	12.7681	24.2677	23.9101	40.3855	41.1752	60.1649	62.6755				18.54	8.81506	8.35724	15.7355	15.1469	27.5529	27.1336	43.939	44.9689	62.4484	65.3056				18.54	5.92621	5.61238	10.7873	10.3382	19.1976	18.8073	33.2425	33.5819	52.4951	54.5044				19.12	7.42993	6.99658	13.8147	13.2807	25.0139	24.7889	40.3597
18.64	7.33441	6.84241	13.4687	12.8021	24.2997	23.9666	40.4387	41.2365	60.1829	62.7039				18.64	8.84082	8.37965	15.7894	15.1855	27.5967	27.1922	43.978	45.03	62.5023	65.3277				18.64	5.93402	5.62808	10.8115	10.3661	19.2437	18.8516	33.2737	33.6412	52.5263	54.5459				19.22	7.44946	7.01309	13.8655	13.3099	25.0546	24.8333	40.4011
18.74	7.36328	6.86179	13.4812	12.836	24.3575	24.0226	40.4839	41.297	60.2313	62.7316				18.74	8.85724	8.40194	15.834	15.2238	27.6115	27.2504	44.0288	45.0903	62.5344	65.3492				18.74	5.94885	5.6437	10.8459	10.3937	19.2945	18.8956	33.3034	33.6999	52.5529	54.5866				19.32	7.46899	7.0295	13.9061	13.3389	25.0999	24.8772	40.4207
18.84	7.35938	6.88107	13.5125	12.8696	24.3849	24.0781	40.5261	41.3568	60.2344	62.7586				18.84	8.87677	8.42411	15.9035	15.2619	27.6428	27.308	44.0796	45.1496	62.5773	65.3702				18.84	5.97467	5.65922	10.8755	10.4212	19.3562	18.9392	33.3472	33.7578	52.5833	54.6265				19.42	7.48926	7.04581	13.9326	13.3676	25.1279	24.9207	40.4409
18.94	7.38361	6.90024	13.532	12.903	24.4279	24.1331	40.5582	41.4157	60.2587	62.785				18.94	8.8963	8.44616	15.9152	15.2997	27.674	27.3651	44.1234	45.2081	62.5851	65.3906				18.94	5.99182	5.67466	10.9139	10.4485	19.4133	18.9824	33.3995	33.8151	52.6161	54.6656				19.52	7.50574	7.06202	13.9592	13.3962	25.1545	24.9637	40.4675
19.04	7.38361	6.9193	13.5554	12.9361	24.4669	24.1877	40.5894	41.4738	60.2813	62.8107				19.04	8.92285	8.46807	15.9465	15.3373	27.7006	27.4217	44.1569	45.2658	62.6039	65.4105				19.04	6.01135	5.69002	10.9506	10.4756	19.4468	19.0253	33.4526	33.8718	52.6622	54.7039				19.62	7.53149	7.07813	13.967	13.4245	25.1545	25.0063	40.4886
19.14	7.39532	6.93825	13.5867	12.9691	24.5099	24.2418	40.6355	41.5312	60.3094	62.8359				19.14	8.94006	8.48987	15.9808	15.3746	27.7357	27.4777	44.2007	45.3226	62.6328	65.4298				19.14	6.01215	5.70529	10.9623	10.5025	19.4843	19.0679	33.5089	33.9277	52.6888	54.7414				19.72	7.56274	7.09415	13.9983	13.4527	25.1678	25.0485	40.5144
19.24	7.42657	6.9571	13.6249	13.0018	24.5638	24.2955	40.6793	41.5878	60.3368	62.8603				19.24	8.9502	8.51154	15.9816	15.4116	27.7764	27.5333	44.2515	45.3787	62.6508	65.4486				19.24	6.01996	5.72048	10.9592	10.5293	19.5093	19.1101	33.5542	33.983	52.7286	54.7781				19.82	7.58386	7.11007	14.0194	13.4806	25.2327	25.0902	40.5472
19.34	7.4422	6.97585	13.6547	13.0344	24.6036	24.3487	40.7066	41.6436	60.3759	62.8843				19.34	8.97131	8.5331	16.0098	15.4484	27.8193	27.5884	44.2991	45.4339	62.7	65.4669				19.34	6.03326	5.73558	10.9857	10.5559	19.5336	19.152	33.6214	34.0377	52.7747	54.8141				19.92	7.60962	7.1259	14.0452	13.5083	25.2717	25.1315	40.5948
19.44	7.44769	6.99449	13.6765	13.0667	24.6365	24.4015	40.7394	41.6987	60.4157	62.9076				19.44	8.97131	8.55453	16.0394	15.485	27.8685	27.643	44.3577	45.4883	62.7414	65.4848				19.44	6.0426	5.7506	11.0037	10.5823	19.5687	19.1935	33.6378	34.0918	52.8083	54.8494				20.02	7.60962	7.14164	14.0764	13.5359	25.3046	25.1724	40.6238
19.54	7.47266	7.01303	13.696	13.0988	24.6818	24.4538	40.7925	41.7531	60.4337	62.9303				19.54	9.00568	8.57584	16.0793	15.5213	27.8889	27.6971	44.41	45.5419	62.7766	65.5021				19.54	6.05981	5.76553	11.0451	10.6086	19.582	19.2347	33.6893	34.1452	52.8599	54.884				20.12	7.63074	7.15728	14.0959	13.5632	25.342	25.2129	40.6449
19.64	7.48517	7.03146	13.7156	13.1307	24.6896	24.5057	40.8347	41.8067	60.4657	62.9525				19.64	9.02521	8.59703	16.091	15.5574	27.9396	27.7507	44.4585	45.5947	62.8156	65.519				19.64	6.05273	5.78038	11.0693	10.6346	19.6203	19.2756	33.7378	34.1979	52.8935	54.9179				20.22	7.64709	7.17282	14.1272	13.5903	25.3623	25.2529	40.6691
19.74	7.50861	7.04979	13.7187	13.1624	24.7435	24.5572	40.9019	41.8597	60.5016	62.9742				19.74	9.05334	8.6181	16.1121	15.5932	27.9873	27.8038	44.5062	45.6468	62.8508	65.5354				19.74	6.05591	5.79515	11.0834	10.6606	19.6414	19.3161	33.7526	34.2501	52.9271	54.9511				20.32	7.64087	7.18827	14.1467	13.6173	25.3944	25.2925	40.6957
19.84	7.51953	7.06802	13.7468	13.1938	24.7677	24.6082	40.9441	41.9119	60.543	62.9953				19.84	9.06189	8.63905	16.1363	15.6288	28.0092	27.8564	44.5475	45.6982	62.8734	65.5513				19.84	6.07465	5.80984	11.1076	10.6863	19.6617	19.3563	33.8011	34.3016	52.9638	54.9836				20.42	7.651	7.20364	14.1561	13.644	25.4202	25.3317	40.7097
19.94	7.52423	7.08615	13.7546	13.2251	24.7872	24.6588	40.973	41.9634	60.5594	63.0159				19.94	9.08069	8.65989	16.173	15.6642	28.0412	27.9086	44.5796	45.7487	62.9055	65.5669				19.94	6.08636	5.82444	11.1271	10.7119	19.6929	19.3962	33.8394	34.3526	52.9904	55.0155				20.52	7.67212	7.2189	14.1826	13.6705	25.442	25.3706	40.7198
20.04	7.52423	7.10418	13.7742	13.2562	24.8294	24.7089	41.0308	42.0142	60.5899	63.0361				20.04	9.09552	8.6806	16.1895	15.6993	28.0693	27.9603	44.6077	45.7986	62.9406	65.582				20.04	6.09418	5.83897	11.1584	10.7374	19.7242	19.4357	33.8932	34.4029	53.0333	55.0467				20.62	7.69165	7.23408	14.1991	13.6969	25.4764	25.409	40.7355
20.14	7.54688	7.1221	13.8132	13.287	24.8771	24.7586	41.073	42.0643	60.6188	63.0557				20.14	9.11584	8.7012	16.2191	15.7342	28.1154	28.0115	44.6421	45.8477	62.968	65.5967				20.14	6.08246	5.85341	11.1693	10.7626	19.7468	19.4749	33.9253	34.4527	53.0638	55.0773				20.72	7.70886	7.24917	14.2249	13.723	25.4999	25.447	40.7621
20.24	7.56799	7.13993	13.8445	13.3177	24.9255	24.8079	41.1136	42.1137	60.6618	63.0748				20.24	9.14551	8.72169	16.252	15.7688	28.1662	28.0623	44.6929	45.8961	62.9992	65.611				20.24	6.1106	5.86778	11.1818	10.7877	19.7593	19.5138	33.9417	34.5018	53.095	55.1072				20.82	7.67993	7.26416	14.2428	13.749	25.5303	25.4846	40.7699
20.34	7.58282	7.15765	13.8632	13.3481	24.9622	24.8568	41.1433	42.1625	60.6884	63.0935				20.34	9.16974	8.74206	16.2785	15.8033	28.2084	28.1126	44.7046	45.9438	63.043	65.625				20.34	6.10901	5.88206	11.1904	10.8127	19.7922	19.5524	33.9651	34.5504	53.1287	55.1366				20.92	7.69946	7.27907	14.2772	13.7748	25.5858	25.5218	40.7823
20.44	7.58752	7.17528	13.8851	13.3784	25.006	24.9053	41.1675	42.2107	60.7079	63.1117				20.44	9.16583	8.76232	16.3019	15.8374	28.2209	28.1624	44.7007	45.9908	63.0531	65.6385				20.44	6.11603	5.89626	11.2201	10.8375	19.8289	19.5907	33.9995	34.5985	53.17	55.1654				21.02	7.70959	7.29388	14.3053	13.8003	25.6022	25.5587	40.8136
20.54	7.60626	7.19281	13.9062	13.4085	25.0341	24.9533	41.1918	42.2581	60.7274	63.1295				20.54	9.18066	8.78246	16.3316	15.8714	28.267	28.2118	44.7155	46.0371	63.0726	65.6517				20.54	6.13562	5.91039	11.2396	10.8621	19.8796	19.6287	34.044	34.6459	53.1966	55.1935				21.12	7.69165	7.30861	14.2991	13.8257	25.6171	25.5951	40.8285
20.64	7.62579	7.21024	13.946	13.4383	25.0716	25.001	41.2426	42.305	60.754	63.1468				20.64	9.2049	8.80248	16.3605	15.9051	28.3224	28.2607	44.7585	46.0828	63.0969	65.6646				20.64	6.13947	5.92444	11.278	10.8866	19.9047	19.6663	34.0917	34.6928	53.2091	55.2211				21.22	7.7229	7.32325	14.3202	13.8509	25.6545	25.6312	40.8542
20.74	7.65234	7.22757	13.9703	13.468	25.1341	25.0482	41.28	42.3512	60.7852	63.1638				20.74	9.21661	8.8224	16.3801	15.9386	28.3498	28.3092	44.7788	46.1277	63.1	65.677				20.74	6.13324	5.93841	11.2927	10.9109	19.9382	19.7037	34.1159	34.7391	53.2278	55.2482				21.32	7.72839	7.3378	14.3655	13.8759	25.6897	25.6669	40.8793
20.84	7.66486	7.24481	13.9804	13.4974	25.1677	25.095	41.2957	42.3967	60.8071	63.1803				20.84	9.24554	8.8422	16.4207	15.9719	28.3904	28.3573	44.8226	46.172	63.1336	65.6892				20.84	6.13794	5.9523	11.3146	10.935	19.9672	19.7407	34.1519	34.7849	53.2482	55.2747				21.42	7.73071	7.35226	14.3749	13.9008	25.7249	25.7022	40.8917
20.94	7.69611	7.26195	14.0093	13.5267	25.2122	25.1415	41.3324	42.4417	60.8243	63.1964				20.94	9.2627	8.86189	16.4496	16.0049	28.4506	28.4049	44.8561	46.2157	63.1656	65.701				20.94	6.15509	5.96611	11.3271	10.959	19.982	19.7774	34.1776	34.8302	53.2599	55.3006				21.52	7.75647	7.36663	14.4014	13.9254	25.778	25.7372	40.9308
21.04	7.70081	7.27899	14.0242	13.5558	25.2333	25.1875	41.3871	42.486	60.8454	63.2121				21.04	9.26581	8.88147	16.4816	16.0377	28.4826	28.4521	44.8882	46.2587	63.1945	65.7125				21.04	6.15747	5.97985	11.3568	10.9829	20.0164	19.8139	34.2065	34.8749	53.2872	55.326				21.62	7.74792	7.38092	14.4257	13.9499	25.7717	25.7718	40.9551
21.14	7.69611	7.29594	14.0468	13.5847	25.2513	25.2331	41.3933	42.5298	60.8516	63.2274				21.14	9.29163	8.90094	16.4933	16.0703	28.5287	28.4988	44.9163	46.3011	63.2227	65.7237				21.14	6.177	5.99351	11.3818	11.0066	20.0375	19.85	34.2394	34.919	53.2958	55.3509				21.72	7.75183	7.39513	14.4374	13.9742	25.8022	25.806	40.9597
21.24	7.71564	7.31279	14.0906	13.6134	25.2755	25.2784	41.441	42.5729	60.8806	63.2423				21.24	9.30646	8.92029	16.5129	16.1027	28.5576	28.5451	44.9577	46.3429	63.2328	65.7346				21.24	6.19104	6.00709	11.4092	11.0301	20.0797	19.8859	34.2933	34.9627	53.338	55.3753				21.82	7.77832	7.40924	14.4639	13.9983	25.8217	25.8399	40.9917
21.34	7.73047	7.32955	14.1249	13.6419	25.3146	25.3233	41.4832	42.6155	60.9172	63.2569				21.34	9.32757	8.93954	16.5363	16.1349	28.5724	28.591	44.9866	46.3841	63.2508	65.7452				21.34	6.21527	6.0206	11.4341	11.0535	20.1109	19.9214	34.3221	35.0058	53.3763	55.3992				21.92	7.78381	7.42328	14.4866	14.0222	25.8475	25.8734	41.0144
21.44	7.75079	7.34622	14.1625	13.6702	25.3419	25.3677	41.5316	42.6575	60.9587	63.2711				21.44	9.34473	8.95868	16.559	16.1668	28.599	28.6365	45.0085	46.4246	63.2593	65.7555				21.44	6.2348	6.03403	11.4678	11.0767	20.1461	19.9567	34.3589	35.0485	53.4083	55.4226				22.02	7.81042	7.43722	14.496	14.046	25.871	25.9065	41.0332
21.54	7.78284	7.36279	14.1718	13.6983	25.3935	25.4118	41.598	42.6989	61.0087	63.285				21.54	9.34784	8.97772	16.5754	16.1985	28.6279	28.6816	45.0405	46.4646	63.2852	65.7655				21.54	6.23792	6.04739	11.4912	11.0998	20.1734	19.9916	34.4066	35.0906	53.4365	55.4456				22.12	7.81042	7.45109	14.4928	14.0695	25.8818	25.9394	41.0402
21.64	7.79297	7.37927	14.1835	13.7263	25.4005	25.4556	41.623	42.7397	61.0235	63.2986				21.64	9.37445	8.99664	16.5996	16.23	28.674	28.7262	45.0765	46.5039	63.3031	65.7753				21.64	6.2489	6.06068	11.5045	11.1228	20.2	20.0263	34.4245	35.1322	53.438	55.468				22.22	7.79944	7.46487	14.4882	14.0929	25.8921	25.9718	41.0457
21.74	7.79688	7.39566	14.1898	13.754	25.4263	25.4989	41.6558	42.78	61.0368	63.3118				21.74	9.38379	9.01546	16.6097	16.2613	28.7006	28.7705	45.0983	46.5427	63.3226	65.7848				21.74	6.26996	6.07389	11.5233	11.1456	20.2172	20.0607	34.4503	35.1733	53.4654	55.49				22.32	7.81274	7.47856	14.5139	14.1162	25.903	26.0039	41.0925
21.84	7.81098	7.41195	14.2273	13.7816	25.4576	25.5419	41.6691	42.8197	61.0688	63.3246				21.84	9.39319	9.03417	16.6144	16.2924	28.7209	28.8143	45.1061	46.5809	63.3516	65.794				21.84	6.27148	6.08702	11.5521	11.1682	20.2554	20.0948	34.487	35.2139	53.4825	55.5116				22.42	7.82056	7.49218	14.5264	14.1392	25.942	26.0357	41.1042
21.94	7.84143	7.42815	14.2304	13.809	25.513	25.5845	41.7222	42.8589	61.1024	63.3372				21.94	9.40332	9.05277	16.634	16.3233	28.7639	28.8577	45.1304	46.6186	63.3781	65.803				21.94	6.27075	6.10009	11.5677	11.1907	20.2711	20.1286	34.5261	35.2541	53.5091	55.5327				22.52	7.84167	7.50571	14.5405	14.1621	25.9546	26.0672	41.1215
22.04	7.86328	7.44427	14.2515	13.8362	25.5443	25.6267	41.7597	42.8976	61.1321	63.3495				22.04	9.43225	9.07127	16.6582	16.3539	28.7881	28.9008	45.1741	46.6556	63.4023	65.8118				22.04	6.2887	6.11308	11.5693	11.2131	20.2914	20.1622	34.5667	35.2937	53.5247	55.5534				22.62	7.84009	7.51916	14.5436	14.1848	25.9834	26.0983	41.144
22.14	7.86328	7.46029	14.2773	13.8633	25.5583	25.6686	41.7777	42.9357	61.1493	63.3614				22.14	9.4502	9.08967	16.6848	16.3844	28.8146	28.9434	45.2124	46.6922	63.4242	65.8203				22.14	6.3028	6.126	11.5873	11.2353	20.3007	20.1955	34.5847	35.3329	53.549	55.5736				22.72	7.85181	7.53253	14.535	14.2073	26.0054	26.1291	41.1543
22.24	7.86877	7.47622	14.282	13.8901	25.6099	25.7101	41.7964	42.9733	61.1931	63.3731				22.24	9.46973	9.10796	16.7222	16.4146	28.8568	28.9856	45.2546	46.7282	63.4398	65.8285				22.24	6.31683	6.13884	11.6053	11.2574	20.3414	20.2285	34.6159	35.3716	53.5771	55.5934				22.82	7.86194	7.54581	14.5491	14.2297	26.0201	26.1595	41.1613
22.34	7.90704	7.49207	14.3148	13.9168	25.6318	25.7512	41.8394	43.0104	61.2079	63.3844				22.34	9.49084	9.12615	16.7512	16.4447	28.9076	29.0275	45.2936	46.7637	63.4758	65.8366				22.34	6.33167	6.15162	11.6224	11.2793	20.3726	20.2612	34.6644	35.4099	53.6068	55.6129				22.92	7.85107	7.55902	14.5647	14.2519	26.0132	26.1897	41.1605
22.44	7.92657	7.50782	14.3234	13.9433	25.6826	25.792	41.8785	43.047	61.2469	63.3955				22.44	9.52209	9.14423	16.7801	16.4745	28.9443	29.069	45.3343	46.7986	63.5117	65.8444				22.44	6.32776	6.16432	11.6318	11.3011	20.4016	20.2937	34.6956	35.4477	53.6357	55.6319				23.02	7.86194	7.57215	14.5757	14.274	26.024	26.2195	41.1644
22.54	7.92969	7.52349	14.3414	13.9696	25.6958	25.8325	41.8855	43.0831	61.254	63.4064				22.54	9.52753	9.16221	16.7996	16.5041	28.9779	29.11	45.3561	46.833	63.5101	65.852				22.54	6.33716	6.17695	11.6302	11.3227	20.414	20.3258	34.7206	35.485	53.6505	55.6506				23.12	7.87134	7.5852	14.5732	14.2958	26.0413	26.249	41.1769
22.64	7.94611	7.53906	14.3632	13.9957	25.7263	25.8726	41.9074	43.1187	61.2782	63.4169				22.64	9.54163	9.18009	16.8231	16.5336	29.0233	29.1507	45.382	46.8669	63.543	65.8595				22.64	6.33948	6.18951	11.6428	11.3442	20.4359	20.3578	34.762	35.5219	53.6732	55.6688				23.22	7.87756	7.59816	14.5826	14.3176	26.0615	26.2781	41.1831
22.74	7.96564	7.55455	14.3718	14.0217	25.77	25.9123	41.9316	43.1538	61.293	63.4272				22.74	9.57599	9.19787	16.8527	16.5628	29.0435	29.1911	45.4069	46.9003	63.5695	65.8667				22.74	6.3606	6.202	11.6545	11.3656	20.446	20.3894	34.7722	35.5584	53.7091	55.6867				23.32	7.90576	7.61105	14.5991	14.3391	26.0952	26.307	41.2269
22.84	7.95862	7.56996	14.4031	14.0475	25.7802	25.9517	41.934	43.1884	61.3071	63.4373				22.84	9.59943	9.21555	16.884	16.5918	29.0771	29.231	45.4429	46.9333	63.607	65.8737				22.84	6.37073	6.21443	11.6826	11.3868	20.4594	20.4208	34.805	35.5944	53.7372	55.7042				23.42	7.90649	7.62387	14.6139	14.3605	26.1022	26.3356	41.2347
22.94	7.97577	7.58527	14.4132	14.0731	25.8091	25.9908	41.9675	43.2225	61.3391	63.447				22.94	9.62366	9.23312	16.9199	16.6206	29.1201	29.2706	45.4788	46.9657	63.6211	65.8805				22.94	6.38635	6.22678	11.6927	11.4079	20.489	20.452	34.8151	35.63	53.7552	55.7214				23.52	7.89709	7.6366	14.6311	14.3817	26.121	26.3638	41.2465
23.04	7.97815	7.6005	14.4398	14.0986	25.831	26.0295	41.9832	43.2562	61.3563	63.4566				23.04	9.61267	9.2506	16.9285	16.6493	29.142	29.3098	45.4968	46.9976	63.6476	65.8872				23.04	6.39734	6.23906	11.7084	11.4289	20.5093	20.4828	34.8542	35.6651	53.7872	55.7382				23.62	7.92212	7.64926	14.6467	14.4028	26.1412	26.3918	41.2784
23.14	7.99298	7.61565	14.4586	14.1239	25.8654	26.0679	42.0121	43.2894	61.3853	63.4659				23.14	9.63928	9.26798	16.952	16.6777	29.1818	29.3487	45.5358	47.0291	63.6906	65.8936				23.14	6.40198	6.25128	11.7178	11.4497	20.5453	20.5135	34.8925	35.6999	53.8154	55.7546				23.72	7.9104	7.66184	14.646	14.4237	26.1421	26.4195	41.2722
23.24	8.00159	7.63071	14.4835	14.149	25.906	26.1059	42.0285	43.3221	61.3993	63.475				23.24	9.6463	9.28525	16.9855	16.706	29.2131	29.3872	45.5601	47.0601	63.6984	65.8999				23.24	6.40979	6.26342	11.7201	11.4704	20.5671	20.5438	34.9167	35.7342	53.8208	55.7707				23.82	7.92993	7.67434	14.6709	14.4445	26.1451	26.4468	41.2902
23.34	8.00311	7.64568	14.5054	14.174	25.9263	26.1437	42.0652	43.3544	61.425	63.4839				23.34	9.66272	9.30244	17.0129	16.734	29.2373	29.4253	45.5843	47.0906	63.7148	65.906				23.34	6.43713	6.2755	11.7295	11.4909	20.5718	20.574	34.9276	35.7681	53.8497	55.7865				23.92	7.93225	7.68677	14.6858	14.4651	26.1647	26.4739	41.3051
23.44	8.01251	7.66057	14.5281	14.1988	25.9599	26.181	42.073	43.3863	61.4344	63.4925				23.44	9.67755	9.31952	17.0511	16.7619	29.2662	29.4631	45.6147	47.1207	63.7398	65.912				23.44	6.45123	6.28751	11.7592	11.5113	20.614	20.6038	34.9612	35.8016	53.8818	55.802				24.02	7.9729	7.69912	14.7092	14.4855	26.2037	26.5007	41.355
23.54	8.02112	7.67538	14.5359	14.2234	25.9935	26.2181	42.1042	43.4177	61.4548	63.501				23.54	9.68457	9.33651	17.0723	16.7895	29.285	29.5005	45.6296	47.1503	63.7539	65.9178				23.54	6.47699	6.29945	11.7686	11.5316	20.6398	20.6334	34.9847	35.8347	53.92	55.8171				24.12	7.97217	7.7114	14.7186	14.5058	26.1929	26.5271	41.3535
23.64	8.02814	7.6901	14.5734	14.2478	26.0146	26.2549	42.1136	43.4486	61.4696	63.5092				23.64	9.70178	9.3534	17.0902	16.817	29.3099	29.5376	45.6351	47.1795	63.7687	65.9234				23.64	6.4848	6.31133	11.7904	11.5518	20.6882	20.6628	35.0143	35.8674	53.9513	55.832				24.22	7.96973	7.7236	14.7311	14.5259	26.1998	26.5533	41.3738
23.74	8.03595	7.70474	14.5922	14.2721	26.0474	26.2913	42.1402	43.4792	61.4922	63.5172				23.74	9.71661	9.37019	17.1105	16.8443	29.342	29.5743	45.6725	47.2082	63.7844	65.9289				23.74	6.48792	6.32314	11.7834	11.5718	20.7054	20.6919	35.019	35.8997	53.9591	55.8465				24.32	7.9917	7.73573	14.7444	14.5459	26.2124	26.5793	41.4011
23.84	8.03595	7.7193	14.614	14.2963	26.0615	26.3274	42.1566	43.5093	61.4985	63.525				23.84	9.73145	9.38689	17.1223	16.8714	29.3568	29.6107	45.7132	47.2366	63.7961	65.9342				23.84	6.49731	6.33489	11.7998	11.5917	20.732	20.7208	35.0417	35.9316	53.9935	55.8607				24.42	7.98926	7.74778	14.7561	14.5658	26.2178	26.6049	41.4207
23.94	8.04846	7.73378	14.6335	14.3202	26.081	26.3632	42.1824	43.539	61.5149	63.5327				23.94	9.75726	9.40349	17.1551	16.8983	29.3896	29.6468	45.7437	47.2645	63.8195	65.9394				23.94	6.51605	6.34656	11.8068	11.6114	20.7664	20.7495	35.0823	35.9631	54.0099	55.8747				24.52	7.99951	7.75976	14.7749	14.5854	26.2303	26.6303	41.4402
24.04	8.0672	7.74817	14.6367	14.344	26.1044	26.3987	42.2082	43.5683	61.5376	63.5401				24.04	9.77283	9.42	17.1754	16.925	29.4318	29.6825	45.771	47.2919	63.8344	65.9444				24.04	6.52386	6.35818	11.8224	11.6311	20.7875	20.7779	35.1167	35.9942	54.0341	55.8883				24.62	8.00098	7.77167	14.7646	14.605	26.2249	26.6554	41.4324
24.14	8.07343	7.76249	14.6695	14.3677	26.1177	26.4338	42.2324	43.5972	61.5461	63.5474				24.14	9.79163	9.43641	17.2043	16.9516	29.4662	29.7179	45.814	47.319	63.8469	65.9493				24.14	6.5434	6.36973	11.8264	11.6506	20.8023	20.8061	35.1526	36.025	54.0341	55.9017				24.72	8.00024	7.78351	14.7756	14.6244	26.2334	26.6802	41.4526
24.24	8.08441	7.77672	14.696	14.3912	26.1435	26.4687	42.2496	43.6257	61.5688	63.5545				24.24	9.80646	9.45273	17.2152	16.9779	29.4904	29.753	45.8366	47.3457	63.8695	65.9541				24.24	6.5434	6.38121	11.8537	11.6699	20.825	20.834	35.187	36.0553	54.0716	55.9147				24.82	8.01355	7.79527	14.7952	14.6436	26.246	26.7048	41.4652
24.34	8.09686	7.79087	14.7156	14.4145	26.1685	26.5033	42.2691	43.6538	61.5891	63.5614				24.34	9.81116	9.46896	17.2332	17.0041	29.5412	29.7877	45.8577	47.3719	63.8953	65.9588				24.34	6.552	6.39263	11.8537	11.6892	20.8461	20.8617	35.2183	36.0854	54.1044	55.9276				24.92	8.04089	7.80696	14.8069	14.6627	26.2694	26.729	41.4965
24.44	8.10394	7.80495	14.7218	14.4377	26.1873	26.5375	42.3004	43.6815	61.6157	63.5681				24.44	9.83612	9.4851	17.2535	17.0301	29.556	29.8221	45.8788	47.3978	63.9125	65.9633				24.44	6.56525	6.40398	11.874	11.7083	20.8695	20.8892	35.2339	36.115	54.138	55.9401				25.02	8.05957	7.81858	14.8264	14.6817	26.2834	26.7531	41.5089
24.54	8.10468	7.81894	14.7523	14.4607	26.2044	26.5715	42.3199	43.7088	61.6399	63.5747				24.54	9.84711	9.50114	17.2559	17.056	29.5701	29.8562	45.8929	47.4233	63.9336	65.9677				24.54	6.57465	6.41528	11.8834	11.7273	20.8945	20.9164	35.2448	36.1443	54.1388	55.9524				25.12	8.07373	7.83013	14.8241	14.7005	26.303	26.7768	41.5254
24.64	8.11176	7.83285	14.7742	14.4836	26.2247	26.6052	42.3589	43.7358	61.6532	63.5811				24.64	9.87988	9.51709	17.2949	17.0816	29.6263	29.89	45.9359	47.4484	63.9594	65.9719				24.64	6.58716	6.4265	11.9061	11.7462	20.9203	20.9434	35.269	36.1732	54.1669	55.9644				25.22	8.07129	7.84161	14.817	14.7192	26.303	26.8003	41.5308
24.74	8.11798	7.84669	14.8015	14.5063	26.2693	26.6385	42.3918	43.7623	61.6899	63.5874				24.74	9.86896	9.53295	17.309	17.1071	29.6428	29.9234	45.9546	47.4731	63.9992	65.9761				24.74	6.58948	6.43767	11.9263	11.765	20.9351	20.9702	35.2933	36.2018	54.1849	55.9762				25.32	8.07605	7.85302	14.8374	14.7377	26.3342	26.8236	41.5332
24.84	8.14063	7.86045	14.8132	14.5289	26.3138	26.6716	42.4363	43.7885	61.7227	63.5935				24.84	9.88147	9.54873	17.3332	17.1324	29.6514	29.9565	45.9741	47.4975	64.007	65.9802				24.84	6.59418	6.44877	11.9318	11.7836	20.9531	20.9968	35.3182	36.2301	54.2044	55.9878				25.42	8.09241	7.86436	14.8545	14.7561	26.3459	26.8466	41.5425
24.94	8.14844	7.87413	14.8328	14.5513	26.3333	26.7044	42.4519	43.8143	61.7391	63.5994				24.94	9.90332	9.56441	17.3527	17.1575	29.6724	29.9894	46.0085	47.5214	64.0219	65.9841				24.94	6.6106	6.45981	11.9318	11.8021	20.9719	21.0231	35.3441	36.258	54.2138	55.9991				25.52	8.10181	7.87563	14.8655	14.7743	26.3623	26.8693	41.5613
25.04	8.17035	7.88773	14.8476	14.5735	26.3458	26.7369	42.4926	43.8398	61.7548	63.6052				25.04	9.91113	9.58	17.3754	17.1824	29.6943	30.0219	46.0241	47.5451	64.0313	65.9879				25.04	6.6059	6.47079	11.96	11.8205	21.0038	21.0493	35.3784	36.2855	54.2521	56.0102				25.62	8.10339	7.88683	14.8655	14.7924	26.3843	26.8919	41.573
25.14	8.17499	7.90126	14.8453	14.5957	26.3771	26.7691	42.5058	43.8649	61.7665	63.6109				25.14	9.94006	9.5955	17.4035	17.2072	29.7443	30.0541	46.0648	47.5683	64.0695	65.9916				25.14	6.62073	6.48171	11.9553	11.8388	21.0031	21.0752	35.3948	36.3127	54.2716	56.021				25.72	8.11816	7.89796	14.885	14.8104	26.399	26.9141	41.5847
25.24	8.16254	7.91471	14.8624	14.6176	26.3849	26.801	42.5285	43.8897	61.786	63.6164				25.24	9.93927	9.61091	17.4082	17.2318	29.749	30.086	46.0601	47.5912	64.0773	65.9953				25.24	6.61371	6.49256	11.9701	11.857	21.0203	21.1008	35.4081	36.3396	54.2794	56.0316				25.82	8.13232	7.90903	14.91	14.8282	26.4233	26.9361	41.6035
25.34	8.17969	7.92808	14.8734	14.6394	26.4083	26.8327	42.5605	43.9141	61.8126	63.6218				25.34	9.94708	9.62624	17.4261	17.2563	29.7865	30.1176	46.0913	47.6138	64.0969	65.9988				25.34	6.62543	6.50336	11.9631	11.875	21.0328	21.1263	35.4269	36.3662	54.299	56.042				25.92	8.1416	7.92002	14.9365	14.8459	26.4443	26.9579	41.6128
25.44	8.18909	7.94138	14.8953	14.6611	26.42	26.864	42.5793	43.9382	61.829	63.627				25.44	9.97601	9.64148	17.4637	17.2805	29.8271	30.1489	46.1187	47.636	64.1328	66.0022				25.44	6.63324	6.51409	11.9865	11.8929	21.0562	21.1516	35.451	36.3924	54.3177	56.0522				26.02	8.14478	7.93095	14.9374	14.8635	26.4553	26.9794	41.6136
25.54	8.21564	7.9546	14.9031	14.6826	26.4373	26.8951	42.6011	43.962	61.8462	63.6321				25.54	9.98846	9.65663	17.4613	17.3046	29.849	30.18	46.1257	47.6579	64.1382	66.0056				25.54	6.62854	6.52477	11.9912	11.9107	21.0836	21.1766	35.4777	36.4183	54.3279	56.0622				26.12	8.17212	7.94181	14.967	14.8809	26.4928	27.0008	41.644
25.64	8.22656	7.96775	14.9226	14.704	26.4575	26.9259	42.6285	43.9854	61.8633	63.6371				25.64	10.0057	9.67169	17.4933	17.3286	29.8896	30.2107	46.1398	47.6795	64.1766	66.0088				25.64	6.63092	6.53538	11.9966	11.9284	21.0789	21.2015	35.4901	36.4439	54.3403	56.0719				26.22	8.18542	7.95261	14.9788	14.8982	26.4976	27.0218	41.6543
25.74	8.23285	7.98082	14.9374	14.7253	26.4716	26.9565	42.648	44.0085	61.8759	63.642				25.74	10.0057	9.68667	17.4933	17.3523	29.8951	30.2411	46.1405	47.7007	64.1859	66.012				25.74	6.63715	6.54593	12.0037	11.946	21.0961	21.2261	35.5167	36.4692	54.3575	56.0815				26.32	8.20105	7.96334	14.9843	14.9154	26.5116	27.0427	41.6613
25.84	8.2453	7.99382	14.9515	14.7464	26.4966	26.9868	42.6816	44.0312	61.8993	63.6468				25.84	10.0252	9.70157	17.5207	17.3759	29.9295	30.2713	46.1788	47.7217	64.2015	66.015				25.84	6.63245	6.55643	12.0178	11.9634	21.1195	21.2505	35.5308	36.4942	54.3826	56.0909				26.42	8.18848	7.97401	14.9717	14.9324	26.5107	27.0633	41.6707
25.94	8.2641	8.00675	14.9804	14.7673	26.5271	27.0168	42.7082	44.0537	61.9188	63.6514				25.94	10.0486	9.71638	17.5394	17.3994	29.9537	30.3011	46.2077	47.7423	64.2258	66.018				25.94	6.63794	6.56687	12.0256	11.9808	21.1132	21.2747	35.5409	36.5189	54.4028	56.1001				26.52	8.20264	7.9846	15.0116	14.9494	26.5444	27.0837	41.6941
26.04	8.28595	8.0196	14.9968	14.7881	26.5568	27.0465	42.7449	44.0758	61.9501	63.6559				26.04	10.0565	9.7311	17.5566	17.4226	29.9725	30.3307	46.2202	47.7626	64.2539	66.0209				26.04	6.65198	6.57724	12.0451	11.998	21.1203	21.2987	35.5675	36.5432	54.4247	56.109				26.62	8.2002	7.99514	15.0061	14.9661	26.542	27.1038	41.6941
26.14	8.29767	8.03238	15.0046	14.8088	26.5888	27.076	42.7707	44.0976	61.9579	63.6603				26.14	10.076	9.74574	17.5785	17.4458	29.9849	30.36	46.239	47.7825	64.2789	66.0237				26.14	6.64807	6.58756	12.0435	12.0151	21.1328	21.3226	35.5768	36.5673	54.42	56.1178				26.72	8.20264	8.00561	15.0139	14.9828	26.5546	27.1238	41.6996
26.24	8.30859	8.04509	15.0273	14.8293	26.5981	27.1052	42.791	44.1191	61.9891	63.6646				26.24	10.0877	9.76029	17.6027	17.4687	30.0068	30.3891	46.2562	47.8022	64.2891	66.0265				26.24	6.66608	6.59782	12.0459	12.0321	21.1351	21.3462	35.5972	36.5911	54.4349	56.1264				26.82	8.20178	8.01601	15.0256	14.9993	26.5842	27.1435	41.7042
26.34	8.32812	8.05773	15.0336	14.8497	26.6224	27.1342	42.8129	44.1403	62.0001	63.6688				26.34	10.0994	9.77477	17.616	17.4915	30.0381	30.4178	46.2827	47.8216	64.3047	66.0292				26.34	6.67932	6.60803	12.0646	12.049	21.1656	21.3696	35.6206	36.6146	54.4638	56.1349				26.92	8.19946	8.02635	15.0374	15.0157	26.592	27.163	41.7113
26.44	8.32269	8.07029	15.0507	14.87	26.6365	27.1629	42.8199	44.1613	62.0181	63.6729				26.44	10.1025	9.78915	17.6246	17.5142	30.0599	30.4463	46.2905	47.8407	64.3148	66.0318				26.44	6.69263	6.61818	12.0771	12.0658	21.1859	21.3928	35.6479	36.6378	54.4904	56.1431				27.02	8.21118	8.03663	15.0374	15.032	26.6038	27.1823	41.7136
26.54	8.32733	8.08279	15.0632	14.8901	26.6685	27.1914	42.8511	44.1819	62.0383	63.6769				26.54	10.1049	9.80346	17.6465	17.5366	30.0803	30.4745	46.3069	47.8595	64.3281	66.0343				26.54	6.68243	6.62826	12.0912	12.0825	21.2117	21.4158	35.6566	36.6607	54.4974	56.1512				27.12	8.20569	8.04685	15.0592	15.0481	26.624	27.2014	41.7261
26.64	8.3266	8.09521	15.0828	14.9101	26.6794	27.2196	42.8707	44.2022	62.0493	63.6808				26.64	10.1143	9.81769	17.6699	17.559	30.1006	30.5025	46.3093	47.878	64.3508	66.0368				26.64	6.68402	6.6383	12.1037	12.099	21.2109	21.4386	35.6776	36.6833	54.5099	56.1591				27.22	8.20337	8.057	15.0679	15.0642	26.6265	27.2203	41.7246
26.74	8.34686	8.10756	15.0945	14.9299	26.7122	27.2475	42.8972	44.2223	62.0696	63.6846				26.74	10.1221	9.83183	17.6636	17.5811	30.1138	30.5301	46.3093	47.8963	64.3375	66.0392				26.74	6.69653	6.64827	12.1037	12.1155	21.2219	21.4613	35.687	36.7057	54.5294	56.1669				27.32	8.20337	8.06709	15.0654	15.0801	26.6334	27.2389	41.7339
26.84	8.34924	8.11985	15.0945	14.9497	26.7286	27.2752	42.8949	44.2421	62.0751	63.6883				26.84	10.1315	9.84589	17.6855	17.6031	30.1279	30.5576	46.3179	47.9142	64.368	66.0415				26.84	6.71216	6.65819	12.1279	12.1318	21.2476	21.4837	35.7112	36.7277	54.545	56.1745				27.42	8.21667	8.07712	15.0796	15.0958	26.6538	27.2574	41.748
26.94	8.35626	8.13206	15.1023	14.9692	26.7365	27.3027	42.905	44.2615	62.0868	63.6919				26.94	10.1354	9.85987	17.7082	17.625	30.1498	30.5847	46.3382	47.9319	64.3851	66.0438				26.94	6.71838	6.66806	12.1467	12.1481	21.2828	21.506	35.7378	36.7495	54.5701	56.1819				27.52	8.23071	8.08708	15.0865	15.1115	26.6709	27.2757	41.7628
27.04	8.36407	8.1442	15.1304	14.9887	26.756	27.3299	42.9175	44.2808	62.0915	63.6954				27.04	10.1369	9.87378	17.7027	17.6467	30.1623	30.6116	46.3514	47.9493	64.3961	66.046				27.04	6.7348	6.67787	12.1646	12.1642	21.2906	21.528	35.7573	36.7711	54.5981	56.1892				27.62	8.24084	8.09699	15.1256	15.127	26.6952	27.2937	41.7738
27.14	8.38049	8.15628	15.1359	15.008	26.7888	27.3569	42.9308	44.2997	62.118	63.6988				27.14	10.151	9.8876	17.7137	17.6683	30.1818	30.6383	46.3655	47.9665	64.407	66.0481				27.14	6.73792	6.68762	12.1756	12.1803	21.314	21.5499	35.769	36.7924	54.6193	56.1963				27.72	8.2323	8.10683	15.1366	15.1425	26.692	27.3116	41.7745
27.24	8.38751	8.16828	15.1429	15.0272	26.8013	27.3836	42.9433	44.3184	62.1298	63.7022				27.24	10.1697	9.90134	17.7308	17.6897	30.1982	30.6647	46.3921	47.9834	64.4242	66.0502				27.24	6.7442	6.69732	12.1841	12.1962	21.3218	21.5716	35.7886	36.8134	54.6341	56.2033				27.82	8.24866	8.11661	15.153	15.1578	26.6913	27.3292	41.7894
27.34	8.38751	8.18022	15.1554	15.0463	26.831	27.4101	42.9699	44.3368	62.1493	63.7054				27.34	10.1564	9.91501	17.7433	17.711	30.2037	30.6908	46.4069	48	64.425	66.0522				27.34	6.76135	6.70696	12.2068	12.212	21.3383	21.5931	35.8128	36.8341	54.6404	56.2102				27.92	8.2417	8.12634	15.1694	15.1729	26.7131	27.3467	41.7917
27.44	8.39063	8.19209	15.1656	15.0652	26.8364	27.4364	42.9824	44.355	62.1446	63.7086				27.44	10.1635	9.92859	17.7512	17.7321	30.2139	30.7167	46.4272	48.0164	64.4414	66.0542				27.44	6.76447	6.71655	12.2201	12.2277	21.3601	21.6144	35.8433	36.8546	54.6653	56.2169				28.02	8.24084	8.136	15.1741	15.188	26.7131	27.364	41.8035
27.54	8.39142	8.20389	15.1695	15.084	26.8669	27.4624	43.0121	44.3729	62.1649	63.7117				27.54	10.1846	9.9421	17.7699	17.7531	30.2279	30.7424	46.4429	48.0325	64.4633	66.0561				27.54	6.77155	6.72609	12.2365	12.2433	21.371	21.6356	35.8612	36.8749	54.6771	56.2234				28.12	8.25098	8.1456	15.1881	15.203	26.7256	27.3811	41.8042
27.64	8.40002	8.21563	15.1796	15.1027	26.8724	27.4882	43.0261	44.3905	62.1618	63.7147				27.64	10.2018	9.95553	17.784	17.7739	30.249	30.7678	46.4718	48.0484	64.4844	66.058				27.64	6.77386	6.73557	12.256	12.2588	21.382	21.6566	35.8909	36.8949	54.6873	56.2298				28.22	8.25342	8.15515	15.2053	15.2178	26.7241	27.398	41.8027
27.74	8.41016	8.2273	15.2007	15.1212	26.8935	27.5138	43.0433	44.4079	62.1805	63.7177				27.74	10.2283	9.96888	17.8043	17.7946	30.2717	30.7929	46.489	48.0641	64.4859	66.0598				27.74	6.78558	6.745	12.2717	12.2743	21.3969	21.6774	35.9339	36.9146	54.7208	56.2361				28.32	8.26196	8.16463	15.217	15.2325	26.735	27.4147	41.8253
27.84	8.41956	8.2389	15.2062	15.1397	26.9153	27.5392	43.0574	44.4251	62.1954	63.7206				27.84	10.2354	9.98216	17.8184	17.8151	30.2787	30.8179	46.5085	48.0795	64.4875	66.0616				27.84	6.78558	6.75437	12.2951	12.2896	21.414	21.698	35.9393	36.9341	54.7388	56.2423				28.42	8.26355	8.17406	15.217	15.2471	26.7554	27.4312	41.8457
27.94	8.42499	8.25044	15.2117	15.158	26.9396	27.5643	43.0699	44.442	62.2001	63.7234				27.94	10.2377	9.99536	17.8215	17.8355	30.2928	30.8426	46.5179	48.0947	64.4922	66.0633				27.94	6.80823	6.7637	12.2951	12.3048	21.4133	21.7184	35.9503	36.9534	54.7498	56.2483				28.52	8.27832	8.18343	15.2272	15.2616	26.7686	27.4475	41.8589
28.04	8.42737	8.26191	15.2281	15.1761	26.9357	27.5892	43.066	44.4587	62.204	63.7261				28.04	10.2267	10.0085	17.848	17.8557	30.2935	30.867	46.5116	48.1096	64.5023	66.065				28.04	6.81763	6.77297	12.3295	12.3199	21.4453	21.7387	35.9784	36.9724	54.7669	56.2542				28.62	8.29248	8.19274	15.2476	15.276	26.7944	27.4637	41.873
28.14	8.44769	8.27332	15.2351	15.1942	26.9685	27.6139	43.091	44.4752	62.2321	63.7288				28.14	10.251	10.0215	17.8691	17.8758	30.3146	30.8912	46.5452	48.1243	64.5266	66.0666				28.14	6.81293	6.78219	12.3436	12.3349	21.4554	21.7588	35.9925	36.9912	54.7794	56.26				28.72	8.30957	8.20199	15.2646	15.2903	26.8115	27.4797	41.8901
28.24	8.44843	8.28466	15.2507	15.2121	26.9692	27.6383	43.1035	44.4914	62.2462	63.7314				28.24	10.2408	10.0345	17.8793	17.8958	30.3224	30.9152	46.5475	48.1388	64.4992	66.0682				28.24	6.83636	6.79135	12.356	12.3498	21.4578	21.7787	35.9909	37.0098	54.7911	56.2656				28.82	8.31506	8.21119	15.2678	15.3045	26.8248	27.4955	41.8933
28.34	8.45392	8.29594	15.2625	15.2299	26.9911	27.6625	43.1136	44.5074	62.2548	63.7339				28.34	10.2604	10.0474	17.8934	17.9156	30.3506	30.939	46.5648	48.1531	64.5313	66.0697				28.34	6.83636	6.80047	12.3631	12.3646	21.4836	21.7985	36.0269	37.0281	54.8185	56.2712				28.92	8.33154	8.22033	15.2952	15.3185	26.853	27.5111	41.9128
28.44	8.44922	8.30715	15.275	15.2476	26.9966	27.6866	43.1386	44.5231	62.2665	63.7364				28.44	10.2627	10.0602	17.8941	17.9353	30.3568	30.9625	46.564	48.1672	64.5336	66.0712				28.44	6.83246	6.80953	12.3654	12.3793	21.4984	21.8181	36.0206	37.0462	54.8271	56.2766				29.02	8.34082	8.22941	15.2952	15.3325	26.8639	27.5266	41.9113
28.54	8.46332	8.3183	15.2921	15.2652	27.0154	27.7104	43.1457	44.5386	62.2829	63.7388				28.54	10.2721	10.073	17.9191	17.9549	30.3779	30.9858	46.5796	48.181	64.5508	66.0727				28.54	6.83167	6.81854	12.3928	12.3939	21.5234	21.8375	36.037	37.0641	54.8403	56.2819				29.12	8.35498	8.23844	15.3085	15.3463	26.885	27.5418	41.916
28.64	8.46405	8.32939	15.3031	15.2826	27.0278	27.734	43.1581	44.554	62.2961	63.7412				28.64	10.3018	10.0857	17.9395	17.9743	30.4045	31.0089	46.6061	48.1947	64.5726	66.0741				28.64	6.84186	6.8275	12.4115	12.4085	21.5328	21.8567	36.0355	37.0818	54.8661	56.2871				29.22	8.35181	8.24741	15.3225	15.36	26.8827	27.5569	41.9222
28.74	8.46332	8.34041	15.325	15.3	27.0388	27.7573	43.1574	44.5691	62.3071	63.7435				28.74	10.3033	10.0983	17.9465	17.9936	30.424	31.0318	46.632	48.2081	64.5859	66.0755				28.74	6.86603	6.83641	12.417	12.4229	21.5523	21.8758	36.0581	37.0992	54.8771	56.2922				29.32	8.34863	8.25633	15.2952	15.3737	26.8717	27.5719	41.9097
28.84	8.47815	8.35137	15.3367	15.3172	27.0615	27.7805	43.1793	44.584	62.3173	63.7457				28.84	10.3088	10.1108	17.9621	18.0127	30.4435	31.0544	46.6491	48.2213	64.5969	66.0768				28.84	6.85358	6.84527	12.442	12.4372	21.5718	21.8948	36.0894	37.1164	54.9036	56.2972				29.42	8.35339	8.26519	15.3069	15.3872	26.8944	27.5867	41.9144
28.94	8.49921	8.36227	15.3445	15.3343	27.0786	27.8035	43.2027	44.5986	62.3391	63.7479				28.94	10.3112	10.1233	17.9769	18.0317	30.4467	31.0769	46.6694	48.2343	64.6117	66.0781				28.94	6.86603	6.85408	12.4529	12.4515	21.5765	21.9135	36.0972	37.1335	54.9052	56.3021				29.52	8.36902	8.274	15.3326	15.4006	26.9108	27.6013	41.9425
29.04	8.50629	8.37311	15.371	15.3513	27.0888	27.8263	43.2074	44.6131	62.3462	63.75				29.04	10.3065	10.1357	18.0027	18.0506	30.4725	31.0991	46.6812	48.2471	64.6133	66.0794				29.04	6.86841	6.86285	12.4623	12.4656	21.5906	21.9321	36.1237	37.1503	54.9271	56.3069				29.62	8.36743	8.28275	15.3475	15.4139	26.9257	27.6157	41.9434
29.14	8.51874	8.38388	15.364	15.3681	27.1193	27.8488	43.2128	44.6274	62.3586	63.7521				29.14	10.3408	10.148	18.0152	18.0694	30.4927	31.1211	46.7007	48.2598	64.6382	66.0806				29.14	6.86993	6.87156	12.4795	12.4797	21.6078	21.9506	36.1448	37.1669	54.9474	56.3116				29.72	8.37134	8.29145	15.3444	15.4271	26.9319	27.63	41.9526
29.24	8.52423	8.3946	15.3718	15.3849	27.1224	27.8712	43.2253	44.6414	62.3727	63.7541				29.24	10.3385	10.1602	18.0176	18.088	30.5052	31.1429	46.7155	48.2722	64.6406	66.0818				29.24	6.89264	6.88022	12.5045	12.4936	21.6257	21.9689	36.1589	37.1832	54.9669	56.3162				29.82	8.37366	8.30009	15.3514	15.4402	26.9475	27.6442	41.9691
29.34	8.53363	8.40525	15.3914	15.4015	27.1396	27.8933	43.2355	44.6553	62.3727	63.7561				29.34	10.333	10.1724	18.0316	18.1065	30.5186	31.1645	46.7241	48.2844	64.6625	66.083				29.34	6.91449	6.88883	12.5233	12.5075	21.6539	21.987	36.187	37.1994	54.9904	56.3206				29.92	8.39087	8.30868	15.3717	15.4533	26.9694	27.6581	41.9816
29.44	8.55078	8.41584	15.4078	15.418	27.1614	27.9153	43.2644	44.669	62.3946	63.758				29.44	10.3471	10.1845	18.0488	18.1248	30.5412	31.1859	46.7397	48.2965	64.6797	66.0841				29.44	6.90979	6.8974	12.542	12.5213	21.6859	22.005	36.2081	37.2154	55.0146	56.325				30.02	8.40259	8.31722	15.3772	15.4662	26.9772	27.672	41.9832
29.54	8.55078	8.42637	15.4179	15.4344	27.1708	27.937	43.2738	44.6825	62.4071	63.7599				29.54	10.3525	10.1965	18.0519	18.1431	30.5576	31.2071	46.7562	48.3084	64.6867	66.0852				29.54	6.93091	6.90591	12.5357	12.5349	21.6929	22.0229	36.2253	37.2312	55.0216	56.3293				30.12	8.40417	8.3257	15.3882	15.479	26.9858	27.6856	41.9863
29.64	8.54376	8.43684	15.4273	15.4507	27.1927	27.9586	43.291	44.6957	62.4188	63.7618				29.64	10.3494	10.2085	18.0738	18.1612	30.5748	31.228	46.7616	48.3201	64.6984	66.0863				29.64	6.93713	6.91438	12.5404	12.5485	21.7078	22.0405	36.2526	37.2468	55.0247	56.3336				30.22	8.41663	8.33414	15.3936	15.4917	26.9912	27.6991	41.9995
29.74	8.55157	8.44726	15.4257	15.4669	27.2052	27.98	43.3098	44.7088	62.4266	63.7635				29.74	10.3619	10.2204	18.0926	18.1791	30.5936	31.2488	46.764	48.3316	64.718	66.0874				29.74	6.94342	6.9228	12.5576	12.562	21.7398	22.0581	36.2698	37.2622	55.049	56.3377				30.32	8.42212	8.34252	15.4202	15.5043	27.0155	27.7125	42.0144
29.84	8.56018	8.45761	15.4429	15.483	27.2247	28.0012	43.3152	44.7218	62.4297	63.7653				29.84	10.3791	10.2322	18.1097	18.197	30.6091	31.2694	46.7827	48.3429	64.7281	66.0884				29.84	6.96368	6.93117	12.5646	12.5755	21.7531	22.0755	36.2886	37.2774	55.0654	56.3417				30.42	8.42993	8.35085	15.4272	15.5168	27.0139	27.7257	42.0332
29.94	8.57892	8.4679	15.446	15.499	27.2451	28.0222	43.3363	44.7345	62.4548	63.767				29.94	10.3846	10.244	18.1176	18.2147	30.5967	31.2897	46.7858	48.3541	64.7305	66.0894				29.94	6.94885	6.9395	12.592	12.5888	21.7812	22.0927	36.3198	37.2924	55.095	56.3457				30.52	8.42993	8.35912	15.4248	15.5292	27.024	27.7388	42.0308
30.04	8.57501	8.47814	15.4523	15.5148	27.2607	28.043	43.3394	44.747	62.4626	63.7686				30.04	10.3924	10.2557	18.123	18.2323	30.6076	31.3099	46.8062	48.3651	64.7336	66.0903				30.04	6.96295	6.94778	12.5959	12.602	21.7781	22.1098	36.3151	37.3073	55.088	56.3496				30.62	8.44165	8.36735	15.4335	15.5415	27.0507	27.7517	42.0394
30.14	8.57031	8.48831	15.4554	15.5306	27.2778	28.0636	43.3495	44.7594	62.4797	63.7703				30.14	10.3932	10.2673	18.1504	18.2498	30.6279	31.3299	46.8069	48.3759	64.7539	66.0913				30.14	6.9762	6.95601	12.6154	12.6152	21.8	22.1267	36.3292	37.3219	55.1075	56.3534				30.72	8.44092	8.37552	15.4374	15.5538	27.0663	27.7644	42.0551
30.24	8.5719	8.49843	15.4773	15.5462	27.2771	28.084	43.3605	44.7716	62.479	63.7718				30.24	10.4127	10.2789	18.173	18.2671	30.6545	31.3497	46.8382	48.3865	64.7687	66.0922				30.24	6.9895	6.96419	12.6232	12.6282	21.8085	22.1435	36.326	37.3364	55.1193	56.3571				30.82	8.4502	8.38364	15.4537	15.5659	27.0725	27.7771	42.0519
30.34	8.57501	8.50849	15.4835	15.5618	27.306	28.1043	43.3941	44.7836	62.5009	63.7734				30.34	10.4229	10.2904	18.1848	18.2844	30.6623	31.3693	46.853	48.397	64.7883	66.0931				30.34	6.9848	6.97233	12.6349	12.6412	21.8234	22.1602	36.3472	37.3507	55.1388	56.3607				30.92	8.44946	8.39172	15.4576	15.5779	27.0811	27.7896	42.0636
30.44	8.58673	8.5185	15.4945	15.5772	27.3185	28.1243	43.4081	44.7955	62.5188	63.7749				30.44	10.4197	10.3018	18.1918	18.3015	30.6771	31.3887	46.871	48.4074	64.8	66.0939				30.44	7.00433	6.98043	12.6381	12.6541	21.8414	22.1767	36.3519	37.3648	55.1583	56.3643				31.02	8.4635	8.39974	15.4764	15.5899	27.1077	27.8019	42.0824
30.54	8.58673	8.52844	15.4999	15.5925	27.3349	28.1442	43.4308	44.8072	62.5298	63.7763				30.54	10.4276	10.3132	18.1926	18.3185	30.6865	31.408	46.8851	48.4175	64.8109	66.0948				30.54	7.01605	6.98847	12.6443	12.6669	21.8726	22.1931	36.3714	37.3787	55.1912	56.3678				31.12	8.46667	8.40771	15.4866	15.6017	27.1147	27.8141	42.0941
30.64	8.59454	8.53833	15.5156	15.6078	27.3528	28.1639	43.448	44.8187	62.5399	63.7778				30.64	10.4354	10.3244	18.2121	18.3353	30.7131	31.427	46.9116	48.4276	64.8367	66.0956				30.64	7.01605	6.99647	12.6615	12.6797	21.8843	22.2093	36.3854	37.3925	55.2114	56.3712				31.22	8.46118	8.41564	15.4889	15.6135	27.1217	27.8262	42.1011
30.74	8.60077	8.54817	15.5289	15.6229	27.3607	28.1835	43.4597	44.83	62.5461	63.7792				30.74	10.4354	10.3357	18.2121	18.3521	30.731	31.4459	46.9147	48.4374	64.8492	66.0964				30.74	7.02386	7.00443	12.674	12.6923	21.9039	22.2254	36.3979	37.4061	55.2169	56.3745				31.32	8.46277	8.42351	15.5093	15.6251	27.1233	27.8381	42.1152
30.84	8.60394	8.55795	15.5484	15.6379	27.3849	28.2028	43.4847	44.8412	62.5688	63.7805				30.84	10.444	10.3468	18.2238	18.3687	30.742	31.4646	46.9327	48.4471	64.8586	66.0971				30.84	7.01917	7.01234	12.6818	12.7048	21.9296	22.2413	36.4292	37.4195	55.2286	56.3778				31.42	8.47754	8.43134	15.524	15.6367	27.1428	27.8499	42.1206
30.94	8.62579	8.56767	15.5585	15.6528	27.406	28.222	43.516	44.8523	62.5907	63.7818				30.94	10.4658	10.3579	18.2433	18.3853	30.7709	31.4831	46.9616	48.4567	64.8867	66.0979				30.94	7.02386	7.02021	12.6857	12.7173	21.9242	22.2572	36.444	37.4327	55.2239	56.381				31.52	8.48462	8.43911	15.5358	15.6482	27.1545	27.8616	42.1472
31.04	8.61096	8.57733	15.575	15.6676	27.4279	28.241	43.5261	44.8632	62.5985	63.7831				31.04	10.4635	10.369	18.2598	18.4017	30.7834	31.5014	46.9577	48.4661	64.8898	66.0986				31.04	7.02075	7.02803	12.7053	12.7297	21.9507	22.2728	36.4565	37.4458	55.2498	56.3841				31.62	8.48389	8.44684	15.5288	15.6596	27.1561	27.8731	42.1465
31.14	8.62109	8.58694	15.5992	15.6823	27.438	28.2598	43.5339	44.8739	62.6086	63.7844				31.14	10.4541	10.38	18.2629	18.4179	30.7881	31.5195	46.9671	48.4754	64.8734	66.0993				31.14	7.01447	7.03581	12.7021	12.742	21.9476	22.2884	36.473	37.4587	55.2474	56.3872				31.72	8.48853	8.45452	15.5342	15.6709	27.1709	27.8846	42.1519
31.24	8.64532	8.5965	15.6124	15.697	27.4599	28.2785	43.5793	44.8845	62.6274	63.7856				31.24	10.4666	10.3909	18.2777	18.4341	30.806	31.5375	46.985	48.4845	64.8937	66.1				31.24	7.02545	7.04354	12.7037	12.7543	21.9539	22.3038	36.4784	37.4715	55.2513	56.3902				31.82	8.48071	8.46215	15.535	15.6821	27.1663	27.8958	42.1527
31.34	8.64844	8.606	15.6265	15.7115	27.4747	28.297	43.5878	44.8949	62.6407	63.7868				31.34	10.4979	10.4017	18.291	18.4502	30.8537	31.5553	46.9984	48.4935	64.9289	66.1007				31.34	7.03558	7.05123	12.7147	12.7664	21.9742	22.3191	36.4972	37.4841	55.2693	56.3932				31.92	8.48694	8.46974	15.5452	15.6932	27.1718	27.907	42.1613
31.44	8.66644	8.61545	15.6382	15.7259	27.4982	28.3153	43.6105	44.9051	62.6571	63.788				31.44	10.501	10.4125	18.2894	18.4661	30.8584	31.5729	47.0046	48.5024	64.932	66.1013				31.44	7.0473	7.05888	12.7248	12.7785	21.982	22.3342	36.5143	37.4966	55.2747	56.3961				32.02	8.49475	8.47728	15.5576	15.7043	27.1764	27.918	42.1667
31.54	8.66876	8.62484	15.6554	15.7402	27.506	28.3335	43.6324	44.9153	62.6649	63.7891				31.54	10.4979	10.4232	18.309	18.482	30.8802	31.5904	47.0132	48.5111	64.9367	66.102				31.54	7.0434	7.06648	12.7365	12.7905	21.9789	22.3493	36.5206	37.5089	55.2958	56.3989				32.12	8.51355	8.48477	15.5796	15.7152	27.1952	27.9289	42.1722
31.64	8.66718	8.63418	15.6625	15.7544	27.5325	28.3515	43.6425	44.9253	62.6805	63.7902				31.64	10.5104	10.4339	18.3379	18.4977	30.9123	31.6077	47.0405	48.5197	64.968	66.1026				31.64	7.0473	7.07404	12.7365	12.8024	21.9937	22.3642	36.5261	37.521	55.306	56.4016				32.22	8.52136	8.49221	15.5936	15.7261	27.2131	27.9397	42.1628
31.74	8.66486	8.64347	15.6679	15.7685	27.5466	28.3694	43.6574	44.9351	62.6884	63.7913				31.74	10.5127	10.4445	18.348	18.5133	30.9092	31.6248	47.0554	48.5281	64.9727	66.1032				31.74	7.05042	7.08156	12.7435	12.8142	22.0085	22.3789	36.5308	37.533	55.3107	56.4043				32.32	8.52209	8.49961	15.5944	15.7369	27.2233	27.9504	42.184
31.84	8.66095	8.6527	15.6726	15.7825	27.5685	28.387	43.6746	44.9448	62.6962	63.7924				31.84	10.5221	10.455	18.3574	18.5288	30.924	31.6417	47.0765	48.5365	64.9906	66.1038				31.84	7.05981	7.08903	12.7443	12.8259	22.0164	22.3936	36.5456	37.5448	55.3185	56.407				32.42	8.53149	8.50696	15.6194	15.7476	27.2343	27.9609	42.2003
31.94	8.66956	8.66188	15.6742	15.7965	27.5833	28.4046	43.6761	44.9544	62.7157	63.7934				31.94	10.5338	10.4655	18.3613	18.5442	30.9357	31.6585	47.0913	48.5447	65.0117	66.1044				31.94	7.0473	7.09647	12.7639	12.8376	22.0422	22.4081	36.5581	37.5565	55.3302	56.4096				32.52	8.54321	8.51427	15.6249	15.7582	27.2327	27.9713	42.1941
32.04	8.66956	8.67101	15.6866	15.8103	27.5888	28.4219	43.6793	44.9638	62.7368	63.7944				32.04	10.5439	10.4759	18.3629	18.5595	30.9537	31.6752	47.1022	48.5527	65.0266	66.1049				32.04	7.05041	7.10386	12.7639	12.8492	22.0445	22.4225	36.555	37.5681	55.3271	56.4121				32.62	8.54321	8.52153	15.624	15.7687	27.2209	27.9816	42.1941
32.14	8.69141	8.68009	15.6874	15.824	27.6224	28.4391	43.698	44.9731	62.7493	63.7954				32.14	10.54	10.4863	18.3652	18.5746	30.9592	31.6916	47.1234	48.5607	65.0297	66.1055				32.14	7.05511	7.11121	12.7834	12.8607	22.0593	22.4367	36.58	37.5795	55.345	56.4146				32.72	8.54089	8.52875	15.6288	15.7792	27.2343	27.9918	42.2035
32.24	8.69922	8.68911	15.6968	15.8377	27.6349	28.4562	43.6988	44.9823	62.7548	63.7963				32.24	10.5369	10.4965	18.384	18.5897	30.9756	31.708	47.1257	48.5685	65.0313	66.106				32.24	7.06293	7.11851	12.7826	12.8722	22.0523	22.4509	36.5745	37.5907	55.3568	56.4171				32.82	8.55103	8.53592	15.6444	15.7895	27.2584	28.0019	42.2198
32.34	8.70862	8.69808	15.7117	15.8512	27.6435	28.4731	43.7253	44.9913	62.7618	63.7973				32.34	10.5565	10.5068	18.3988	18.6047	31.0021	31.7241	47.1382	48.5762	65.0578	66.1065				32.34	7.05981	7.12578	12.7881	12.8835	22.064	22.4649	36.5941	37.6018	55.374	56.4195				32.92	8.55334	8.54305	15.6357	15.7998	27.2545	28.0119	42.2136
32.44	8.71564	8.707	15.7187	15.8647	27.6653	28.4898	43.7347	45.0002	62.7712	63.7982				32.44	10.569	10.517	18.3965	18.6195	31.0099	31.7401	47.1593	48.5838	65.0656	66.107				32.44	7.06995	7.133	12.7998	12.8948	22.0687	22.4788	36.6042	37.6128	55.374	56.4218				33.02	8.57056	8.55013	15.6382	15.81	27.285	28.0217	42.223
32.54	8.71564	8.71587	15.725	15.8781	27.67	28.5064	43.7613	45.009	62.7899	63.7991				32.54	10.5877	10.5271	18.4152	18.6343	31.0248	31.7559	47.1718	48.5913	65.0757	66.1075				32.54	7.07776	7.14019	12.8052	12.906	22.0742	22.4926	36.6089	37.6237	55.3911	56.4241				33.12	8.55334	8.55716	15.6373	15.8202	27.2936	28.0315	42.2394
32.64	8.71564	8.72469	15.7499	15.8913	27.6779	28.5228	43.7691	45.0176	62.7977	63.7999				32.64	10.583	10.5371	18.4183	18.6489	31.0381	31.7716	47.1741	48.5986	65.0898	66.1079				32.64	7.07935	7.14733	12.8107	12.9172	22.0765	22.5063	36.6167	37.6344	55.3966	56.4263				33.22	8.57996	8.56416	15.6545	15.8302	27.3225	28.0411	42.2527
32.74	8.72656	8.73346	15.7499	15.9045	27.6888	28.5391	43.7917	45.0262	62.8321	63.8008				32.74	10.6002	10.5471	18.4355	18.6635	31.0529	31.7872	47.2054	48.6059	65.1047	66.1084				32.74	7.07935	7.15443	12.8162	12.9282	22.1	22.5198	36.6323	37.6449	55.4052	56.4285				33.32	8.57837	8.57111	15.6608	15.8402	27.3225	28.0506	42.2582
32.84	8.72345	8.74218	15.764	15.9176	27.6904	28.5553	43.7933	45.0346	62.8337	63.8016				32.84	10.6143	10.5571	18.4512	18.6779	31.0646	31.8026	47.2194	48.613	65.1133	66.1088				32.84	7.08478	7.16149	12.8217	12.9392	22.1101	22.5332	36.6401	37.6554	55.4247	56.4307				33.42	8.58227	8.57802	15.6678	15.8501	27.3319	28.06	42.2511
32.94	8.74768	8.75085	15.7726	15.9306	27.7138	28.5713	43.8121	45.0428	62.8532	63.8024				32.94	10.6182	10.567	18.4496	18.6923	31.0724	31.8178	47.2303	48.62	65.1265	66.1093				32.94	7.09027	7.16852	12.8373	12.9502	22.1257	22.5466	36.6597	37.6657	55.4419	56.4328				33.52	8.59241	8.58488	15.6686	15.8599	27.3326	28.0693	42.255
33.04	8.7547	8.75947	15.7867	15.9435	27.7318	28.5871	43.823	45.051	62.8665	63.8032				33.04	10.6393	10.5768	18.4691	18.7065	31.0873	31.8329	47.2476	48.6269	65.1437	66.1097				33.04	7.09576	7.1755	12.8373	12.961	22.1335	22.5598	36.6675	37.6759	55.4474	56.4348				33.62	8.61975	8.5917	15.6952	15.8696	27.36	28.0785	42.2933
33.14	8.7594	8.76804	15.8132	15.9563	27.7529	28.6029	43.8363	45.0591	62.8806	63.8039				33.14	10.6588	10.5866	18.4746	18.7206	31.1045	31.8478	47.2804	48.6337	65.1719	66.1101				33.14	7.1059	7.18244	12.8467	12.9718	22.1398	22.5728	36.6792	37.6859	55.4591	56.4368				33.72	8.62451	8.59848	15.7092	15.8793	27.3671	28.0876	42.2957
33.24	8.76172	8.77656	15.8179	15.9691	27.7677	28.6184	43.8394	45.067	62.8923	63.8047				33.24	10.665	10.5963	18.4933	18.7347	31.1185	31.8626	47.2897	48.6404	65.1758	66.1105				33.24	7.1012	7.18934	12.8623	12.9825	22.1617	22.5858	36.694	37.6959	55.4755	56.4388				33.82	8.61902	8.60521	15.717	15.8889	27.3655	28.0966	42.2957
33.34	8.77423	8.78503	15.8203	15.9817	27.7872	28.6339	43.8542	45.0748	62.9188	63.8054				33.34	10.6674	10.6059	18.5051	18.7486	31.1209	31.8773	47.2921	48.647	65.1906	66.1109				33.34	7.1106	7.19621	12.8537	12.9931	22.1687	22.5987	36.7034	37.7057	55.4786	56.4407				33.92	8.60962	8.61191	15.717	15.8984	27.3733	28.1055	42.3035
33.44	8.77814	8.79346	15.8297	15.9943	27.7943	28.6491	43.8558	45.0826	62.9188	63.8061				33.44	10.6846	10.6155	18.5246	18.7625	31.1529	31.8918	47.3171	48.6535	65.2133	66.1113				33.44	7.11212	7.20303	12.8654	13.0037	22.175	22.6114	36.7151	37.7153	55.4904	56.4426				34.02	8.61816	8.61856	15.7249	15.9078	27.3811	28.1143	42.3113
33.54	8.77893	8.80183	15.8398	16.0068	27.7919	28.6643	43.8754	45.0902	62.9384	63.8068				33.54	10.6807	10.6251	18.5324	18.7762	31.1553	31.9062	47.3249	48.6599	65.2211	66.1116				33.54	7.1106	7.20982	12.8685	13.0142	22.1835	22.6241	36.7401	37.7249	55.5013	56.4445				34.12	8.62524	8.62517	15.7249	15.9172	27.385	28.123	42.3347
33.64	8.79065	8.81016	15.8328	16.0192	27.8036	28.6793	43.8855	45.0976	62.9462	63.8075				33.64	10.6854	10.6346	18.5472	18.7898	31.1623	31.9204	47.3296	48.6662	65.2227	66.112				33.64	7.11371	7.21657	12.8818	13.0246	22.1929	22.6366	36.7573	37.7343	55.5146	56.4463				34.22	8.62061	8.63174	15.7366	15.9265	27.3944	28.1316	42.3324
33.74	8.78827	8.81844	15.8406	16.0315	27.8138	28.6942	43.8902	45.105	62.9501	63.8081				33.74	10.6987	10.644	18.5566	18.8034	31.174	31.9345	47.3624	48.6724	65.2422	66.1123				33.74	7.12543	7.22328	12.8732	13.035	22.1976	22.649	36.762	37.7437	55.5294	56.4481				34.32	8.62915	8.63827	15.7483	15.9357	27.4108	28.1401	42.3527
33.84	8.77734	8.82667	15.8562	16.0437	27.8263	28.7089	43.898	45.1123	62.9579	63.8088				33.84	10.7002	10.6534	18.5715	18.8168	31.1967	31.9485	47.371	48.6785	65.2554	66.1127				33.84	7.12152	7.22995	12.8849	13.0453	22.2047	22.6614	36.7855	37.7529	55.549	56.4498				34.42	8.62915	8.64476	15.7538	15.9448	27.4124	28.1485	42.3542
33.94	8.78204	8.83486	15.864	16.0558	27.838	28.7235	43.9019	45.1195	62.9649	63.8094				33.94	10.7244	10.6627	18.5957	18.8302	31.2256	31.9623	47.3898	48.6845	65.2664	66.113				33.94	7.12543	7.23658	12.8959	13.0555	22.2156	22.6736	36.7987	37.762	55.5716	56.4515				34.52	8.6416	8.6512	15.7584	15.9539	27.4264	28.1568	42.366
34.04	8.78363	8.843	15.8835	16.0679	27.838	28.738	43.9175	45.1266	62.9704	63.81				34.04	10.7283	10.672	18.6019	18.8435	31.2443	31.976	47.3991	48.6905	65.2758	66.1133				34.04	7.14026	7.24318	12.9092	13.0656	22.2203	22.6857	36.8081	37.7709	55.5732	56.4532				34.62	8.64087	8.65761	15.7756	15.9629	27.4335	28.165	42.3621
34.14	8.79767	8.85109	15.8914	16.0798	27.8575	28.7523	43.941	45.1336	62.9969	63.8106				34.14	10.733	10.6812	18.6105	18.8566	31.249	31.9895	47.3999	48.6963	65.2766	66.1136				34.14	7.12933	7.24974	12.9162	13.0757	22.232	22.6977	36.8245	37.7798	55.595	56.4548				34.72	8.63464	8.66398	15.7756	15.9718	27.4257	28.1731	42.3613
34.24	8.80389	8.85913	15.9031	16.0917	27.8919	28.7666	43.9636	45.1404	63.0149	63.8112				34.24	10.7354	10.6904	18.6191	18.8697	31.2592	32.003	47.4194	48.702	65.3047	66.1139				34.24	7.13324	7.25626	12.9193	13.0857	22.232	22.7096	36.8229	37.7885	55.5958	56.4564				34.82	8.66272	8.6703	15.8069	15.9807	27.4537	28.1811	42.3722
34.34	8.81329	8.86713	15.9296	16.1035	27.9052	28.7806	43.9769	45.1472	63.0165	63.8117				34.34	10.7314	10.6995	18.6246	18.8827	31.267	32.0163	47.4382	48.7077	65.2984	66.1142				34.34	7.14264	7.26274	12.9123	13.0957	22.2437	22.7214	36.8276	37.7972	55.5966	56.458				34.92	8.6698	8.67659	15.7952	15.9895	27.4631	28.189	42.38
34.44	8.82501	8.87509	15.9351	16.1153	27.92	28.7946	43.9918	45.1539	63.0329	63.8123				34.44	10.744	10.7085	18.6301	18.8956	31.2764	32.0294	47.439	48.7132	65.3109	66.1145				34.44	7.15668	7.26919	12.9123	13.1056	22.2515	22.7331	36.8276	37.8057	55.6044	56.4595				35.02	8.66821	8.68284	15.8069	15.9982	27.4709	28.1969	42.3816
34.54	8.82269	8.88299	15.9343	16.1269	27.9326	28.8084	43.9918	45.1605	63.0407	63.8128				34.54	10.751	10.7175	18.6418	18.9084	31.2834	32.0425	47.446	48.7187	65.3203	66.1148				34.54	7.15509	7.2756	12.9318	13.1154	22.2562	22.7447	36.8441	37.8141	55.631	56.461				35.12	8.67371	8.68905	15.8062	16.0069	27.4819	28.2046	42.3949
34.64	8.82892	8.89086	15.9421	16.1385	27.9466	28.8221	44.0113	45.167	63.0594	63.8134				34.64	10.7604	10.7265	18.6535	18.9211	31.2951	32.0554	47.4523	48.7241	65.3242	66.115				34.64	7.15436	7.28198	12.9388	13.1251	22.2664	22.7562	36.8425	37.8225	55.6411	56.4625				35.22	8.67444	8.69522	15.8225	16.0155	27.485	28.2123	42.3988
34.74	8.83984	8.89867	15.9539	16.15	27.9505	28.8357	44.0097	45.1734	63.0579	63.8139				34.74	10.7721	10.7354	18.6613	18.9337	31.3029	32.0682	47.4624	48.7294	65.3344	66.1153				34.74	7.17151	7.28831	12.9529	13.1348	22.2828	22.7676	36.8589	37.8307	55.6513	56.4639				35.32	8.69165	8.70135	15.8326	16.024	27.5045	28.2199	42.4113
34.84	8.86096	8.90645	15.9617	16.1614	27.9716	28.8492	44.0316	45.1797	63.0767	63.8144				34.84	10.7791	10.7443	18.6777	18.9463	31.3224	32.0808	47.4819	48.7347	65.332	66.1156				34.84	7.16449	7.29462	12.9631	13.1444	22.2992	22.7789	36.8784	37.8388	55.6732	56.4653				35.42	8.69165	8.70744	15.8538	16.0324	27.5256	28.2274	42.423
34.94	8.85938	8.91417	15.9734	16.1727	27.9747	28.8625	44.0551	45.1859	63.0868	63.8148				34.94	10.79	10.7531	18.6879	18.9587	31.3404	32.0934	47.5116	48.7398	65.3617	66.1158				34.94	7.17151	7.30088	12.9553	13.154	22.2898	22.7901	36.8753	37.8468	55.67	56.4667				35.52	8.69946	8.71349	15.8639	16.0408	27.5334	28.2348	42.4246
35.04	8.85626	8.92186	15.9718	16.1839	27.9982	28.8757	44.0621	45.192	63.0938	63.8153				35.04	10.7979	10.7618	18.6957	18.971	31.3576	32.1058	47.5054	48.7449	65.3695	66.1161				35.04	7.1723	7.30711	12.9623	13.1635	22.3023	22.8012	36.8784	37.8547	55.6865	56.468				35.62	8.7002	8.71951	15.8561	16.0491	27.5413	28.2421	42.4324
35.14	8.86719	8.9295	15.9695	16.1951	27.9966	28.8888	44.0613	45.1981	63.0977	63.8158				35.14	10.8041	10.7705	18.7098	18.9833	31.3787	32.1181	47.5265	48.7499	65.3836	66.1163				35.14	7.18481	7.31331	12.9779	13.1729	22.314	22.8122	36.9011	37.8625	55.7044	56.4694				35.72	8.71667	8.72549	15.8788	16.0574	27.5546	28.2494	42.434
35.24	8.86877	8.93709	15.9937	16.2062	28.0107	28.9018	44.0847	45.204	63.111	63.8162				35.24	10.8104	10.7791	18.7238	18.9955	31.3928	32.1302	47.5475	48.7548	65.3851	66.1165				35.24	7.19104	7.31947	12.9803	13.1823	22.3148	22.8231	36.9175	37.8702	55.7052	56.4707				35.82	8.71277	8.73143	15.8827	16.0655	27.5592	28.2565	42.4324
35.34	8.87579	8.94465	16.0125	16.2172	28.0224	28.9146	44.0902	45.2099	63.1227	63.8167				35.34	10.8135	10.7877	18.7269	19.0076	31.3928	32.1423	47.5483	48.7596	65.3906	66.1167				35.34	7.18872	7.32559	12.9865	13.1916	22.3406	22.8339	36.9292	37.8779	55.7255	56.4719				35.92	8.71118	8.73734	15.8795	16.0737	27.5608	28.2636	42.4402
35.44	8.87579	8.95216	16.0093	16.2282	28.0372	28.9274	44.0941	45.2157	63.1251	63.8171				35.44	10.8112	10.7963	18.7332	19.0196	31.4045	32.1542	47.5601	48.7644	65.3898	66.117				35.44	7.18402	7.33169	13.0013	13.2008	22.3414	22.8446	36.9456	37.8854	55.7404	56.4732				36.02	8.72131	8.7432	15.9069	16.0817	27.5826	28.2706	42.4604
35.54	8.87579	8.95962	16.0172	16.239	28.049	28.94	44.1011	45.2214	63.1298	63.8175				35.54	10.8377	10.8048	18.7551	19.0315	31.4209	32.1661	47.5687	48.7691	65.4094	66.1172				35.54	7.19263	7.33774	12.9904	13.21	22.3445	22.8553	36.937	37.8928	55.7435	56.4744				36.12	8.73389	8.74903	15.9296	16.0897	27.5975	28.2775	42.4691
35.64	8.88519	8.96704	16.0312	16.2498	28.0568	28.9525	44.1089	45.227	63.1423	63.8179				35.64	10.8463	10.8132	18.7785	19.0433	31.4357	32.1778	47.5835	48.7737	65.4359	66.1174				35.64	7.19415	7.34376	12.999	13.2191	22.3578	22.8658	36.9487	37.9001	55.7529	56.4756				36.22	8.73853	8.75483	15.9335	16.0976	27.6093	28.2843	42.4832
35.74	8.89453	8.97442	16.039	16.2606	28.0716	28.9649	44.116	45.2325	63.1688	63.8183				35.74	10.8478	10.8216	18.7847	19.0551	31.442	32.1894	47.5944	48.7782	65.4367	66.1176				35.74	7.21136	7.34975	13.0139	13.2282	22.3609	22.8763	36.9604	37.9074	55.763	56.4767				36.32	8.72754	8.76059	15.9264	16.1055	27.5944	28.2911	42.4832
35.84	8.89062	8.98176	16.0367	16.2712	28.0927	28.9772	44.1285	45.238	63.1641	63.8187				35.84	10.8572	10.83	18.7902	19.0668	31.4678	32.2008	47.614	48.7827	65.4445	66.1178				35.84	7.21686	7.3557	13.0209	13.2372	22.3757	22.8866	36.9683	37.9145	55.7841	56.4779				36.42	8.73071	8.76631	15.9436	16.1133	27.6116	28.2978	42.4832
35.94	8.88361	8.98906	16.0562	16.2818	28.0841	28.9893	44.1285	45.2434	63.1649	63.8191				35.94	10.8705	10.8383	18.8152	19.0784	31.4631	32.2122	47.6202	48.7871	65.4601	66.1179				35.94	7.22699	7.36162	13.0186	13.2461	22.3773	22.8969	36.9847	37.9216	55.7911	56.479				36.52	8.73621	8.77199	15.9569	16.1211	27.6132	28.3044	42.4847
36.04	8.90784	8.99631	16.0781	16.2923	28.1122	29.0014	44.1496	45.2487	63.1844	63.8195				36.04	10.869	10.8465	18.8129	19.0899	31.4748	32.2235	47.6343	48.7915	65.468	66.1181				36.04	7.2301	7.36751	13.0225	13.255	22.389	22.9071	36.9948	37.9286	55.799	56.4801				36.62	8.73853	8.77764	15.9694	16.1287	27.6256	28.3109	42.4988
36.14	8.91718	9.00352	16.0898	16.3027	28.1341	29.0133	44.1667	45.2539	63.1915	63.8198				36.14	10.8838	10.8547	18.8285	19.1013	31.4943	32.2346	47.6522	48.7957	65.4875	66.1183				36.14	7.23792	7.37336	13.0209	13.2638	22.4039	22.9172	37.0112	37.9355	55.8185	56.4812				36.72	8.74243	8.78326	15.9647	16.1364	27.6233	28.3174	42.5011
36.24	8.92267	9.01069	16.0836	16.3131	28.1536	29.0252	44.191	45.2591	63.2126	63.8202				36.24	10.9033	10.8629	18.8363	19.1126	31.5092	32.2457	47.6694	48.7999	65.507	66.1185				36.24	7.25745	7.37918	13.0287	13.2726	22.414	22.9272	37.0175	37.9423	55.8333	56.4822				36.82	8.74084	8.78884	15.9655	16.1439	27.6311	28.3238	42.505
36.34	8.91254	9.01782	16.1101	16.3233	28.1591	29.0369	44.1988	45.2642	63.2204	63.8205				36.34	10.9041	10.871	18.841	19.1239	31.5217	32.2566	47.6741	48.8041	65.5266	66.1187				36.34	7.25122	7.38496	13.0365	13.2813	22.4195	22.9371	37.0347	37.949	55.8528	56.4832				36.92	8.74792	8.79438	15.967	16.1514	27.6334	28.3301	42.5144
36.44	8.92657	9.02491	16.1171	16.3336	28.1857	29.0485	44.2105	45.2692	63.2469	63.8208				36.44	10.8994	10.8791	18.8457	19.1351	31.5217	32.2674	47.6772	48.8082	65.5297	66.1188				36.44	7.24731	7.39072	13.0303	13.29	22.4312	22.9469	37.0433	37.9556	55.8575	56.4842				37.02	8.74475	8.79989	15.9811	16.1589	27.6545	28.3363	42.5066
36.54	8.92969	9.03196	16.1382	16.3437	28.2005	29.06	44.2136	45.2741	63.2571	63.8212				36.54	10.8932	10.8871	18.8527	19.1462	31.5217	32.2781	47.6765	48.8122	65.5344	66.119				36.54	7.25824	7.39644	13.0303	13.2986	22.4328	22.9567	37.0433	37.9621	55.8701	56.4852				37.12	8.76196	8.80537	15.985	16.1663	27.6545	28.3425	42.5261
36.64	8.93439	9.03897	16.1406	16.3538	28.2216	29.0715	44.2379	45.279	63.2712	63.8215				36.64	10.8963	10.8951	18.8676	19.1572	31.5287	32.2887	47.689	48.8161	65.5625	66.1191				36.64	7.25433	7.40213	13.0451	13.3071	22.45	22.9663	37.0698	37.9686	55.8935	56.4862				37.22	8.75183	8.81081	15.9803	16.1736	27.6561	28.3486	42.5238
36.74	8.94611	9.04593	16.1461	16.3638	28.2365	29.0828	44.2465	45.2838	63.2977	63.8218				36.74	10.901	10.903	18.8652	19.1681	31.5311	32.2993	47.7015	48.82	65.5656	66.1193				36.74	7.25745	7.40778	13.0599	13.3156	22.4625	22.9759	37.0894	37.975	55.9005	56.4871				37.32	8.76978	8.81621	15.9866	16.1808	27.6624	28.3546	42.5417
36.84	8.9469	9.05286	16.1609	16.3737	28.2482	29.094	44.2543	45.2885	63.3024	63.8221				36.84	10.9158	10.9109	18.8887	19.179	31.5529	32.3097	47.7249	48.8239	65.5851	66.1194				36.84	7.26917	7.4134	13.0529	13.324	22.4625	22.9854	37.0878	37.9813	55.9114	56.488				37.42	8.76196	8.82158	15.9866	16.1881	27.6608	28.3605	42.5316
36.94	8.96094	9.05975	16.1695	16.3836	28.2802	29.1051	44.2808	45.2932	63.3126	63.8224				36.94	10.915	10.9187	18.884	19.1898	31.5521	32.32	47.7241	48.8276	65.5938	66.1196				36.94	7.27386	7.419	13.0529	13.3323	22.4695	22.9948	37.0854	37.9875	55.9279	56.4889				37.52	8.75879	8.82692	15.9749	16.1952	27.6647	28.3664	42.5323
37.04	8.97034	9.0666	16.1851	16.3934	28.299	29.1161	44.2847	45.2978	63.3188	63.8227				37.04	10.9244	10.9265	18.891	19.2005	31.5615	32.3302	47.739	48.8313	65.6039	66.1197				37.04	7.28168	7.42455	13.0646	13.3406	22.4703	23.0042	37.1019	37.9937	55.9349	56.4898				37.62	8.75574	8.83223	15.9686	16.2023	27.6655	28.3723	42.5355
37.14	8.98907	9.07341	16.1913	16.4031	28.3185	29.127	44.2925	45.3023	63.3407	63.8229				37.14	10.9393	10.9342	18.9035	19.2111	31.5764	32.3403	47.7515	48.835	65.6203	66.1198				37.14	7.27856	7.43008	13.0795	13.3489	22.4851	23.0134	37.1089	37.9997	55.9474	56.4907				37.72	8.75024	8.8375	15.9749	16.2093	27.6702	28.378	42.548
37.24	8.98828	9.08017	16.2039	16.4128	28.3333	29.1378	44.3035	45.3068	63.3438	63.8232				37.24	10.9502	10.9419	18.9113	19.2217	31.5873	32.3503	47.7624	48.8386	65.6312	66.12				37.24	7.27386	7.43558	13.0724	13.3571	22.475	23.0226	37.1167	38.0057	55.9443	56.4915				37.82	8.73853	8.84274	15.9631	16.2163	27.6624	28.3837	42.53
37.34	8.99298	9.0869	16.2156	16.4223	28.3575	29.1485	44.3199	45.3112	63.368	63.8235				37.34	10.9666	10.9496	18.923	19.2322	31.6068	32.3602	47.7741	48.8421	65.6359	66.1201				37.34	7.28168	7.44104	13.085	13.3652	22.4945	23.0317	37.1214	38.0116	55.9638	56.4924				37.92	8.73071	8.84794	15.9749	16.2233	27.6624	28.3893	42.5339
37.44	9.0047	9.0936	16.2234	16.4319	28.3622	29.1591	44.3347	45.3155	63.3876	63.8237				37.44	10.9666	10.9572	18.9348	19.2426	31.6162	32.37	47.7835	48.8456	65.6594	66.1202				37.44	7.28247	7.44648	13.1084	13.3733	22.5164	23.0407	37.1432	38.0175	55.9786	56.4932				38.02	8.73303	8.85312	15.9678	16.2301	27.6647	28.3949	42.5323
37.54	9.00238	9.10025	16.2265	16.4413	28.3622	29.1696	44.3324	45.3198	63.3954	63.824				37.54	10.9666	10.9647	18.9308	19.2529	31.6185	32.3797	47.7952	48.8491	65.6641	66.1204				37.54	7.302	7.45188	13.1076	13.3813	22.5179	23.0496	37.1401	38.0232	55.9825	56.494				38.12	8.7229	8.85826	15.9866	16.2369	27.6624	28.4004	42.5457
37.64	9.01172	9.10686	16.2429	16.4507	28.3794	29.18	44.3425	45.324	63.4141	63.8242				37.64	10.9744	10.9722	18.9395	19.2632	31.631	32.3894	47.8132	48.8525	65.6789	66.1205				37.64	7.30432	7.45725	13.1201	13.3893	22.5297	23.0585	37.1526	38.0289	56.0021	56.4948				38.22	8.72681	8.86336	15.9905	16.2437	27.6718	28.4058	42.5457
37.74	9.01642	9.11344	16.2507	16.4601	28.3888	29.1903	44.3636	45.3281	63.4462	63.8245				37.74	10.9893	10.9797	18.9496	19.2734	31.6506	32.3989	47.8374	48.8558	65.6851	66.1206				37.74	7.29572	7.46259	13.1506	13.3973	22.5562	23.0673	37.1714	38.0345	56.0099	56.4955				38.32	8.71509	8.86844	15.9905	16.2504	27.6624	28.4112	42.5535
37.84	9.01251	9.11998	16.2625	16.4693	28.3849	29.2005	44.3589	45.3322	63.4415	63.8247				37.84	11.0104	10.9871	18.9691	19.2835	31.6701	32.4083	47.8491	48.8591	65.7023	66.1207				37.84	7.2981	7.4679	13.1451	13.4051	22.5546	23.076	37.1823	38.0401	56.013	56.4963				38.42	8.71118	8.87348	15.9843	16.2571	27.6584	28.4165	42.5535
37.94	9.02423	9.12648	16.2797	16.4785	28.4044	29.2107	44.3785	45.3363	63.454	63.8249				37.94	10.9932	10.9945	18.9621	19.2935	31.674	32.4177	47.8561	48.8623	65.7227	66.1208				37.94	7.30511	7.47318	13.1545	13.4129	22.5718	23.0846	37.1956	38.0456	56.049	56.497				38.52	8.70105	8.8785	15.9694	16.2637	27.6624	28.4218	42.5535
38.04	9.02893	9.13294	16.3054	16.4877	28.4208	29.2207	44.391	45.3403	63.4868	63.8252				38.04	11.0026	11.0019	18.9785	19.3035	31.6865	32.4269	47.8734	48.8655	65.7422	66.1209				38.04	7.302	7.47844	13.1545	13.4207	22.5765	23.0932	37.1987	38.051	56.0568	56.4977				38.62	8.69324	8.88348	15.9803	16.2702	27.6702	28.427	42.5551
38.14	9.04767	9.13937	16.3171	16.4968	28.4474	29.2306	44.4293	45.3442	63.4969	63.8254				38.14	11.0057	11.0092	18.9933	19.3134	31.6967	32.4361	47.8773	48.8686	65.7523	66.121				38.14	7.31213	7.48366	13.1592	13.4284	22.5757	23.1016	37.2151	38.0563	56.0505	56.4984				38.72	8.69006	8.88843	15.9843	16.2767	27.6741	28.4321	42.5613
38.24	9.04767	9.14576	16.3171	16.5058	28.4427	29.2405	44.4332	45.348	63.5087	63.8256				38.24	11.0174	11.0164	18.9965	19.3232	31.6982	32.4451	47.8804	48.8717	65.7648	66.1211				38.24	7.30511	7.48885	13.1631	13.4361	22.5953	23.1101	37.2292	38.0616	56.0724	56.4991				38.82	8.69556	8.89334	15.9795	16.2832	27.6842	28.4372	42.5753
38.34	9.04767	9.15211	16.3124	16.5147	28.4474	29.2503	44.441	45.3519	63.5204	63.8258				38.34	11.0174	11.0236	19.0012	19.333	31.7131	32.4541	47.8921	48.8747	65.7883	66.1212				38.34	7.302	7.49401	13.1701	13.4437	22.6101	23.1184	37.23	38.0668	56.0919	56.4998				38.92	8.71118	8.89823	16.01	16.2896	27.6936	28.4422	42.5964
38.44	9.05939	9.15843	16.3179	16.5236	28.4669	29.2599	44.4527	45.3556	63.5235	63.826				38.44	11.0252	11.0308	19.0176	19.3427	31.7279	32.463	47.8999	48.8777	65.8031	66.1213				38.44	7.30823	7.49914	13.1662	13.4513	22.6031	23.1266	37.23	38.072	56.0872	56.5004				39.02	8.70178	8.90309	15.996	16.2959	27.6936	28.4471	42.5925
38.54	9.05469	9.16471	16.3398	16.5324	28.4786	29.2695	44.4722	45.3593	63.536	63.8262				38.54	11.0135	11.0379	19.0012	19.3523	31.7287	32.4718	47.8999	48.8807	65.8039	66.1214				38.54	7.31995	7.50424	13.1693	13.4588	22.6109	23.1348	37.2409	38.077	56.095	56.5011				39.12	8.7229	8.90791	15.9944	16.3022	27.7014	28.452	42.6121
38.64	9.03906	9.17095	16.3476	16.5412	28.4747	29.279	44.4714	45.363	63.5508	63.8264				38.64	11.0299	11.045	19.0129	19.3618	31.742	32.4805	47.9241	48.8835	65.825	66.1215				38.64	7.31293	7.50932	13.1857	13.4662	22.6226	23.143	37.2573	38.0821	56.1075	56.5017				39.22	8.71436	8.91271	16.0077	16.3085	27.703	28.4569	42.6254
38.74	9.04846	9.17716	16.3539	16.5499	28.4865	29.2884	44.4879	45.3666	63.5634	63.8266				38.74	11.0369	11.0521	19.0176	19.3713	31.7474	32.4892	47.9351	48.8864	65.8508	66.1216				38.74	7.32074	7.51436	13.1857	13.4737	22.6304	23.151	37.269	38.087	56.1193	56.5023				39.32	8.72913	8.91747	16.0186	16.3147	27.7115	28.4617	42.6417
38.84	9.04376	9.18333	16.3757	16.5586	28.5029	29.2977	44.4965	45.3701	63.5602	63.8268				38.84	11.0486	11.0591	19.0363	19.3807	31.7717	32.4977	47.9429	48.8892	65.8656	66.1217				38.84	7.32074	7.51938	13.1967	13.481	22.6422	23.159	37.2769	38.0919	56.1271	56.5029				39.42	8.73071	8.92221	16.0295	16.3208	27.7131	28.4664	42.655
38.94	9.05548	9.18947	16.371	16.5672	28.5099	29.307	44.5113	45.3736	63.5868	63.8269				38.94	11.0486	11.0661	19.0441	19.3901	31.7803	32.5062	47.9499	48.892	65.8781	66.1217				38.94	7.33246	7.52437	13.21	13.4883	22.657	23.1669	37.2886	38.0967	56.1388	56.5035				39.52	8.73071	8.92691	16.0374	16.3269	27.7249	28.4711	42.6746
39.04	9.0719	9.19557	16.364	16.5757	28.5294	29.3161	44.523	45.377	63.5985	63.8271				39.04	11.0486	11.073	19.0558	19.3994	31.7951	32.5146	47.9429	48.8947	65.8781	66.1218				39.04	7.33246	7.52932	13.2053	13.4956	22.6586	23.1747	37.2964	38.1015	56.1466	56.5041				39.62	8.7135	8.93159	16.0374	16.333	27.7131	28.4757	42.6628
39.14	9.0672	9.20164	16.3749	16.5842	28.5294	29.3252	44.5191	45.3804	63.5946	63.8273				39.14	11.0518	11.0799	19.059	19.4086	31.8052	32.5229	47.9655	48.8974	65.8976	66.1219				39.14	7.34418	7.53426	13.217	13.5028	22.6617	23.1825	37.2964	38.1062	56.1583	56.5047				39.72	8.7229	8.93624	16.0374	16.339	27.7131	28.4803	42.6746
39.24	9.07343	9.20767	16.4008	16.5926	28.5403	29.3342	44.5339	45.3838	63.6063	63.8274				39.24	11.0447	11.0867	19.0598	19.4177	31.799	32.5311	47.9585	48.9	65.9055	66.122				39.24	7.34418	7.53916	13.2201	13.51	22.6765	23.1902	37.2964	38.1109	56.17	56.5052				39.82	8.72449	8.94085	16.0256	16.3449	27.7249	28.4848	42.6824
39.34	9.09534	9.21366	16.4148	16.6009	28.5615	29.3431	44.5511	45.3871	63.6227	63.8276				39.34	11.0447	11.0935	19.0715	19.4268	31.8107	32.5392	47.9663	48.9026	65.9055	66.122				39.34	7.35199	7.54403	13.2178	13.5171	22.6695	23.1978	37.3081	38.1154	56.17	56.5058				39.92	8.73071	8.94544	16.0374	16.3508	27.7327	28.4893	42.6941
39.44	9.10236	9.21963	16.4148	16.6092	28.5763	29.3519	44.5816	45.3903	63.6376	63.8278				39.44	11.0447	11.1003	19.0715	19.4358	31.8303	32.5473	47.978	48.9052	65.925	66.1221				39.44	7.35199	7.54888	13.2365	13.5242	22.6812	23.2054	37.3081	38.12	56.1779	56.5063				40.02	8.74084	8.95	16.0374	16.3567	27.7327	28.4937	42.7035
39.54	9.10236	9.22555	16.407	16.6174	28.588	29.3606	44.5894	45.3935	63.6571	63.8279				39.54	11.0447	11.107	19.0832	19.4448	31.8498	32.5553	47.9897	48.9077	65.9367	66.1222				39.54	7.35199	7.5537	13.2365	13.5312	22.6976	23.2129	37.3128	38.1244	56.1896	56.5068				40.12	8.75024	8.95453	16.0389	16.3625	27.7343	28.498	42.7081
39.64	9.09143	9.23145	16.407	16.6256	28.588	29.3693	44.5933	45.3967	63.6493	63.8281				39.64	11.0447	11.1137	19.0785	19.4537	31.8615	32.5632	48.0023	48.9102	65.9445	66.1223				39.64	7.34888	7.55849	13.2365	13.5382	22.7007	23.2204	37.3198	38.1289	56.1974	56.5073				40.22	8.75024	8.95903	16.0334	16.3683	27.7405	28.5024	42.7035
39.74	9.09845	9.23731	16.4187	16.6337	28.5997	29.3779	44.6011	45.3998	63.661	63.8282				39.74	11.0486	11.1203	19.0715	19.4625	31.8701	32.571	48.0132	48.9126	65.9437	66.1223				39.74	7.34729	7.56325	13.2396	13.5451	22.7195	23.2277	37.3229	38.1332	56.2091	56.5078				40.32	8.75256	8.9635	16.0475	16.374	27.7405	28.5066	42.7214
39.84	9.10937	9.24313	16.407	16.6418	28.5997	29.3864	44.6129	45.4029	63.6719	63.8284				39.84	11.0416	11.127	19.0762	19.4713	31.8654	32.5788	48.021	48.915	65.9562	66.1224				39.84	7.35669	7.56799	13.2521	13.552	22.7203	23.235	37.3354	38.1375	56.2091	56.5083				40.42	8.75415	8.96795	16.0452	16.3797	27.7545	28.5108	42.7214
39.94	9.10236	9.24892	16.407	16.6498	28.5997	29.3948	44.6011	45.4059	63.6649	63.8285				39.94	11.0604	11.1335	19.0949	19.48	31.8849	32.5864	48.0327	48.9174	65.9562	66.1224				39.94	7.36371	7.5727	13.2568	13.5588	22.7336	23.2423	37.3519	38.1418	56.2216	56.5088				40.52	8.74402	8.97237	16.0468	16.3853	27.7616	28.515	42.7214
40.04	9.10706	9.25468	16.4101	16.6578	28.6075	29.4032	44.6238	45.4089	63.6766	63.8286				40.04	11.0682	11.1401	19.1105	19.4886	31.9037	32.594	48.0405	48.9197	65.9883	66.1225				40.04	7.37543	7.57739	13.2639	13.5656	22.7554	23.2495	37.3636	38.146	56.2404	56.5093				40.62	8.75256	8.97675	16.053	16.3909	27.7405	28.5191	42.7238
40.14	9.11407	9.26041	16.4148	16.6657	28.6224	29.4114	44.6254	45.4118	63.6766	63.8288				40.14	11.0486	11.1465	19.1027	19.4972	31.9123	32.6015	48.0405	48.922	65.9875	66.1226				40.14	7.38715	7.58204	13.2639	13.5723	22.7585	23.2566	37.3901	38.1501	56.2404	56.5097				40.72	8.75574	8.98112	16.0647	16.3964	27.7428	28.5232	42.7332
40.24	9.11407	9.2661	16.4312	16.6735	28.6349	29.4196	44.6316	45.4147	63.6735	63.8289				40.24	11.0604	11.153	19.1027	19.5057	31.924	32.609	48.0475	48.9242	65.9828	66.1226				40.24	7.39185	7.58667	13.2803	13.579	22.775	23.2637	37.405	38.1542	56.2521	56.5102				40.82	8.76428	8.98545	16.053	16.4019	27.7522	28.5272	42.7355
40.34	9.13049	9.27176	16.4265	16.6813	28.6466	29.4277	44.6597	45.4176	63.6805	63.829				40.34	11.0518	11.1594	19.1176	19.5142	31.9318	32.6164	48.053	48.9265	65.9875	66.1227				40.34	7.39886	7.59128	13.2795	13.5857	22.7867	23.2707	37.4097	38.1583	56.2599	56.5106				40.92	8.75964	8.98976	16.0428	16.4074	27.7421	28.5312	42.7324
40.44	9.12579	9.27739	16.4296	16.689	28.6513	29.4358	44.6597	45.4204	63.6719	63.8291				40.44	11.0565	11.1658	19.1223	19.5226	31.9287	32.6237	48.0718	48.9286	65.9953	66.1227				40.44	7.38245	7.59585	13.2678	13.5923	22.7945	23.2776	37.4097	38.1623	56.2599	56.5111				41.02	8.74402	8.99403	16.028	16.4128	27.7249	28.5352	42.7214
40.54	9.12891	9.28298	16.446	16.6967	28.6536	29.4438	44.6675	45.4231	63.6844	63.8293				40.54	11.069	11.1721	19.1426	19.5309	31.9435	32.6309	48.0679	48.9308	66.0148	66.1228				40.54	7.37543	7.6004	13.2662	13.5989	22.8093	23.2845	37.4097	38.1662	56.2599	56.5115				41.12	8.74084	8.99829	16.0374	16.4181	27.7249	28.539	42.7214
40.64	9.14221	9.28854	16.4539	16.7044	28.6583	29.4517	44.6957	45.4259	63.6884	63.8294				40.64	11.0791	11.1784	19.1418	19.5392	31.9435	32.6381	48.0796	48.9329	66.0148	66.1228				40.64	7.39496	7.60493	13.256	13.6054	22.8023	23.2913	37.4097	38.1701	56.2669	56.5119				41.22	8.74402	9.00251	16.0272	16.4235	27.735	28.5429	42.7238
40.74	9.15234	9.29407	16.4343	16.7119	28.6708	29.4595	44.7105	45.4286	63.6884	63.8295				40.74	11.0768	11.1847	19.1496	19.5474	31.9514	32.6452	48.0827	48.935	66.0226	66.1229				40.74	7.38635	7.60943	13.2764	13.6119	22.8218	23.2981	37.4175	38.1739	56.2724	56.5123				41.32	8.75098	9.00671	16.0264	16.4287	27.7428	28.5467	42.7316
40.84	9.15002	9.29957	16.4296	16.7195	28.6661	29.4672	44.7035	45.4312	63.6813	63.8296				40.84	11.076	11.1909	19.1418	19.5555	31.9435	32.6522	48.0913	48.9371	66.0117	66.1229				40.84	7.40277	7.6139	13.2834	13.6183	22.8414	23.3047	37.4206	38.1777	56.2794	56.5127				41.42	8.75256	9.01088	16.0256	16.434	27.746	28.5505	42.7332
40.94	9.14063	9.30504	16.4273	16.7269	28.6732	29.4749	44.7089	45.4338	63.6868	63.8297				40.94	11.076	11.1971	19.1465	19.5636	31.9584	32.6591	48.0796	48.9391	66.0266	66.123				40.94	7.40436	7.61835	13.3099	13.6247	22.8531	23.3114	37.4339	38.1815	56.2943	56.5131				41.52	8.75574	9.01503	16.0256	16.4392	27.7444	28.5542	42.7347
41.04	9.14844	9.31047	16.4343	16.7344	28.6779	29.4825	44.73	45.4364	63.6962	63.8298				41.04	11.0713	11.2033	19.1535	19.5717	31.9631	32.666	48.096	48.9411	66.0187	66.123				41.04	7.40668	7.62277	13.2998	13.6311	22.8578	23.318	37.4378	38.1852	56.2958	56.5135				41.62	8.75256	9.01915	16.0194	16.4443	27.7467	28.5578	42.741
41.14	9.15784	9.31588	16.4257	16.7417	28.6779	29.4901	44.7379	45.439	63.7087	63.8299				41.14	11.076	11.2094	19.1566	19.5797	31.9709	32.6728	48.103	48.943	66.0187	66.1231				41.14	7.41449	7.62717	13.2998	13.6374	22.8648	23.3245	37.4409	38.1888	56.2794	56.5138				41.72	8.75574	9.02324	16.0162	16.4494	27.7577	28.5615	42.7355
41.24	9.16797	9.32125	16.432	16.749	28.6826	29.4975	44.7426	45.4415	63.7157	63.83				41.24	11.0885	11.2155	19.1613	19.5876	31.9904	32.6796	48.114	48.945	66.0266	66.1231				41.24	7.42462	7.63154	13.3177	13.6436	22.8843	23.331	37.4683	38.1924	56.2841	56.5142				41.82	8.76196	9.02731	16.0272	16.4545	27.7639	28.5651	42.7543
41.34	9.17426	9.32659	16.4343	16.7563	28.6865	29.5049	44.7465	45.4439	63.7173	63.8301				41.34	11.0838	11.2216	19.166	19.5955	31.9951	32.6863	48.1234	48.9469	66.0344	66.1232				41.34	7.42389	7.63589	13.3264	13.6499	22.8992	23.3374	37.48	38.196	56.306	56.5145				41.92	8.75964	9.03135	16.0162	16.4596	27.7616	28.5686	42.7543
41.44	9.18127	9.3319	16.4343	16.7635	28.681	29.5123	44.7613	45.4464	63.7305	63.8302				41.44	11.1002	11.2276	19.1879	19.6033	32.0217	32.6929	48.1468	48.9487	66.0383	66.1232				41.44	7.42151	7.64021	13.3115	13.656	22.8961	23.3437	37.48	38.1995	56.299	56.5149				42.02	8.76038	9.03537	16.0155	16.4645	27.7701	28.5721	42.7628
41.54	9.17969	9.33718	16.4374	16.7707	28.6857	29.5195	44.7644	45.4488	63.7352	63.8303				41.54	11.1025	11.2336	19.1973	19.611	32.0217	32.6994	48.1647	48.9506	66.0383	66.1232				41.54	7.41449	7.64451	13.2951	13.6622	22.8875	23.35	37.4753	38.203	56.299	56.5152				42.12	8.78381	9.03936	16.024	16.4695	27.7834	28.5756	42.7706
41.64	9.18909	9.34243	16.4351	16.7778	28.7021	29.5267	44.7691	45.4511	63.7399	63.8304				41.64	11.1119	11.2395	19.2012	19.6187	32.0303	32.7059	48.1663	48.9524	66.043	66.1233				41.64	7.41449	7.64878	13.2904	13.6683	22.889	23.3563	37.473	38.2064	56.2911	56.5156				42.22	8.78149	9.04332	16.0084	16.4744	27.7858	28.579	42.766
41.74	9.17969	9.34765	16.4374	16.7849	28.7122	29.5339	44.7738	45.4535	63.7501	63.8305				41.74	11.1072	11.2454	19.1996	19.6264	32.0287	32.7123	48.1538	48.9542	66.0383	66.1233				41.74	7.427	7.65303	13.2951	13.6743	22.8875	23.3625	37.4831	38.2098	56.2911	56.5159				42.32	8.7854	9.04726	16.0194	16.4793	27.7936	28.5824	42.7722
41.84	9.18439	9.35284	16.4273	16.7919	28.7052	29.5409	44.7761	45.4558	63.7469	63.8306				41.84	11.0994	11.2513	19.2043	19.634	32.0287	32.7187	48.1647	48.9559	66.0336	66.1234				41.84	7.42932	7.65726	13.2959	13.6803	22.9047	23.3686	37.5003	38.2131	56.299	56.5162				42.42	8.80334	9.05118	16.028	16.4841	27.8163	28.5857	42.7863
41.94	9.1875	9.358	16.4374	16.7989	28.72	29.548	44.7722	45.458	63.7469	63.8306				41.94	11.1033	11.2571	19.2121	19.6415	32.0295	32.725	48.1772	48.9577	66.0344	66.1234				41.94	7.42542	7.66146	13.2935	13.6863	22.9148	23.3747	37.5026	38.2164	56.3021	56.5165				42.52	8.80652	9.05507	16.0334	16.4889	27.817	28.5891	42.7839
42.04	9.1969	9.36312	16.4312	16.8058	28.7411	29.5549	44.7933	45.4603	63.7665	63.8307				42.04	11.119	11.263	19.2269	19.649	32.0459	32.7312	48.1859	48.9594	66.0492	66.1234				42.04	7.43561	7.66564	13.3076	13.6923	22.9312	23.3807	37.5026	38.2197	56.3185	56.5168				42.62	8.80884	9.05894	16.0428	16.4937	27.8218	28.5923	42.7917
42.14	9.20081	9.36822	16.4195	16.8126	28.7482	29.5618	44.7972	45.4625	63.7798	63.8308				42.14	11.1104	11.2687	19.2363	19.6564	32.0646	32.7374	48.196	48.9611	66.0508	66.1235				42.14	7.44574	7.66979	13.3115	13.6982	22.9476	23.3867	37.5089	38.2229	56.3318	56.5171				42.72	8.80493	9.06278	16.0162	16.4984	27.8131	28.5956	42.7855
42.24	9.19611	9.37329	16.4296	16.8195	28.7529	29.5686	44.7957	45.4646	63.7821	63.8309				42.24	11.1127	11.2745	19.248	19.6638	32.0646	32.7435	48.2054	48.9627	66.0578	66.1235				42.24	7.42932	7.67392	13.2982	13.704	22.9554	23.3926	37.5269	38.2261	56.3333	56.5174				42.82	8.80725	9.0666	16.0256	16.5031	27.8209	28.5988	42.7925
42.34	9.20392	9.37833	16.4273	16.8262	28.7646	29.5753	44.8004	45.4668	63.7735	63.831				42.34	11.1338	11.2802	19.2699	19.6711	32.0795	32.7496	48.2241	48.9643	66.0726	66.1235				42.34	7.43713	7.67802	13.3029	13.7098	22.9695	23.3985	37.5386	38.2292	56.3333	56.5177				42.92	8.80652	9.07039	16.0295	16.5077	27.8257	28.6019	42.8066
42.44	9.22034	9.38335	16.4304	16.833	28.7825	29.582	44.8207	45.4689	63.7907	63.831				42.44	11.1393	11.2859	19.2754	19.6784	32.092	32.7556	48.235	48.9659	66.0898	66.1236				42.44	7.44653	7.6821	13.3099	13.7156	22.9773	23.4043	37.5417	38.2323	56.3349	56.518				43.02	8.79553	9.07416	16.0194	16.5123	27.8131	28.605	42.8058
42.54	9.21875	9.38833	16.4492	16.8397	28.7802	29.5886	44.8277	45.4709	63.8008	63.8311				42.54	11.1416	11.2915	19.2808	19.6856	32.0998	32.7615	48.2397	48.9675	66.0922	66.1236				42.54	7.43872	7.68616	13.3201	13.7213	22.9898	23.4101	37.5589	38.2353	56.3528	56.5183				43.12	8.80103	9.0779	16.0123	16.5169	27.8232	28.6081	42.8113
42.64	9.21564	9.39328	16.439	16.8463	28.7974	29.5952	44.8394	45.473	63.8094	63.8312				42.64	11.1463	11.2971	19.2871	19.6928	32.1115	32.7674	48.2562	48.9691	66.0898	66.1236				42.64	7.45355	7.6902	13.3193	13.727	22.9914	23.4158	37.5581	38.2384	56.3505	56.5186				43.22	8.7854	9.08162	16.0022	16.5214	27.828	28.6112	42.8136
42.74	9.22345	9.39821	16.4539	16.8529	28.7919	29.6017	44.8425	45.475	63.8126	63.8312				42.74	11.1393	11.3027	19.2902	19.6999	32.1162	32.7732	48.271	48.9706	66.1047	66.1236				42.74	7.46057	7.69421	13.3217	13.7327	23.0054	23.4215	37.5745	38.2413	56.374	56.5188				43.32	8.80493	9.08532	16.0061	16.5259	27.8358	28.6142	42.8246
42.84	9.22034	9.40311	16.4539	16.8594	28.8036	29.6082	44.8566	45.477	63.8181	63.8313				42.84	11.1533	11.3082	19.3066	19.7069	32.1349	32.7789	48.2827	48.9721	66.1211	66.1237				42.84	7.45825	7.6982	13.3224	13.7383	23.0203	23.4271	37.576	38.2443	56.3888	56.5191				43.42	8.80261	9.089	15.9937	16.5304	27.842	28.6172	42.8113
42.94	9.21875	9.40797	16.457	16.8659	28.8091	29.6145	44.8613	45.479	63.8368	63.8314				42.94	11.1557	11.3137	19.3168	19.714	32.1381	32.7846	48.2905	48.9736	66.1234	66.1237				42.94	7.47308	7.70217	13.3311	13.7439	23.025	23.4327	37.5792	38.2472	56.381	56.5193				43.52	8.79785	9.09265	15.9834	16.5348	27.842	28.6201	42.8113
43.04	9.22034	9.41281	16.4507	16.8724	28.8115	29.6209	44.8636	45.4809	63.8446	63.8314				43.04	11.1642	11.3192	19.3215	19.7209	32.1459	32.7903	48.3101	48.975	66.1359	66.1237				43.04	7.47229	7.70611	13.3295	13.7495	23.0359	23.4382	37.5925	38.25	56.3888	56.5196				43.62	8.80652	9.09628	15.9889	16.5392	27.8444	28.623	42.8253
43.14	9.21564	9.41763	16.45	16.8788	28.8083	29.6271	44.8707	45.4828	63.8501	63.8315				43.14	11.1705	11.3246	19.341	19.7278	32.1631	32.7959	48.3249	48.9765	66.1359	66.1238				43.14	7.46527	7.71003	13.3373	13.755	23.0359	23.4437	37.5925	38.2529	56.3911	56.5198				43.72	8.79553	9.09988	15.9803	16.5436	27.8475	28.6259	42.8168
43.24	9.22345	9.42241	16.4656	16.8852	28.8216	29.6333	44.8832	45.4847	63.868	63.8316				43.24	11.158	11.3301	19.3426	19.7347	32.167	32.8014	48.3195	48.9779	66.1328	66.1238				43.24	7.4762	7.71393	13.3428	13.7605	23.0422	23.4491	37.6019	38.2557	56.3904	56.5201				43.82	8.80029	9.10346	15.9882	16.5479	27.8499	28.6288	42.8308
43.34	9.23517	9.42717	16.4523	16.8915	28.8411	29.6395	44.8972	45.4865	63.8782	63.8316				43.34	11.1619	11.3354	19.3558	19.7415	32.1701	32.8069	48.3343	48.9793	66.1555	66.1238				43.34	7.48248	7.71781	13.3342	13.7659	23.0476	23.4545	37.6167	38.2584	56.3989	56.5203				43.92	8.79321	9.10702	15.985	16.5522	27.8655	28.6316	42.8363
43.44	9.23047	9.4319	16.4398	16.8978	28.838	29.6456	44.8785	45.4883	63.8759	63.8317				43.44	11.1776	11.3408	19.3605	19.7483	32.1818	32.8123	48.3514	48.9807	66.1742	66.1238				43.44	7.4895	7.72166	13.3381	13.7713	23.0492	23.4598	37.6206	38.2612	56.3982	56.5205				44.02	8.79785	9.11056	15.9772	16.5564	27.8756	28.6344	42.8315
43.54	9.21332	9.4366	16.4507	16.904	28.8263	29.6516	44.8785	45.4901	63.868	63.8317				43.54	11.1736	11.3461	19.3558	19.755	32.1818	32.8177	48.3452	48.982	66.175	66.1238				43.54	7.49493	7.72549	13.342	13.7767	23.0554	23.4651	37.6331	38.2638	56.4114	56.5208				44.12	8.7948	9.11408	15.978	16.5606	27.8733	28.6371	42.8207
43.64	9.22266	9.44127	16.4492	16.9102	28.8427	29.6576	44.8871	45.4919	63.8774	63.8318				43.64	11.1823	11.3514	19.377	19.7617	32.1967	32.823	48.3734	48.9833	66.1914	66.1239				43.64	7.4895	7.72931	13.3459	13.782	23.0718	23.4704	37.6432	38.2665	56.4247	56.521				44.22	8.79163	9.11757	15.974	16.5648	27.8694	28.6398	42.8136
43.74	9.22034	9.44592	16.457	16.9163	28.845	29.6635	44.8972	45.4937	63.8829	63.8318				43.74	11.1971	11.3567	19.4082	19.7683	32.2178	32.8283	48.3999	48.9846	66.218	66.1239				43.74	7.48792	7.73309	13.3389	13.7873	23.064	23.4756	37.6417	38.2691	56.42	56.5212				44.32	8.80103	9.12104	15.978	16.569	27.8811	28.6425	42.8207
43.84	9.21405	9.45054	16.4547	16.9224	28.8458	29.6694	44.9097	45.4954	63.8907	63.8319				43.84	11.1893	11.3619	19.3988	19.7748	32.2131	32.8335	48.3921	48.9859	66.2062	66.1239				43.84	7.49731	7.73686	13.3443	13.7925	23.0718	23.4807	37.6432	38.2717	56.431	56.5214				44.42	8.8042	9.12449	15.9749	16.5731	27.8866	28.6452	42.8168
43.94	9.21173	9.45514	16.4703	16.9285	28.8536	29.6752	44.9128	45.4971	63.8884	63.8319				43.94	11.2049	11.3671	19.4113	19.7814	32.2357	32.8387	48.4147	48.9872	66.2211	66.1239				43.94	7.49963	7.74061	13.3514	13.7978	23.0836	23.4858	37.6511	38.2743	56.4443	56.5216				44.52	8.79163	9.12791	15.9709	16.5772	27.8834	28.6478	42.8214
44.04	9.22504	9.4597	16.4718	16.9345	28.8701	29.681	44.9308	45.4987	63.9071	63.832				44.04	11.2096	11.3722	19.4207	19.7879	32.2498	32.8438	48.4335	48.9884	66.2352	66.124				44.04	7.50903	7.74433	13.349	13.803	23.0883	23.4909	37.6605	38.2768	56.4427	56.5218				44.62	8.80334	9.13132	15.9944	16.5812	27.9045	28.6504	42.823
44.14	9.23047	9.46425	16.4797	16.9405	28.8771	29.6867	44.9246	45.5004	63.9071	63.832				44.14	11.2205	11.3774	19.4301	19.7943	32.2592	32.8489	48.453	48.9897	66.2406	66.124				44.14	7.51447	7.74803	13.3498	13.8081	23.0984	23.4959	37.6628	38.2793	56.4443	56.522				44.72	8.80103	9.1347	15.9772	16.5852	27.8951	28.6529	42.8175
44.24	9.22815	9.46876	16.4835	16.9464	28.8888	29.6924	44.934	45.502	63.9118	63.8321				44.24	11.2197	11.3825	19.4457	19.8007	32.2748	32.8539	48.4554	48.9909	66.2531	66.124				44.24	7.50201	7.75171	13.3537	13.8132	23.1148	23.5009	37.6706	38.2817	56.4544	56.5222				44.82	8.80493	9.13806	15.9967	16.5892	27.9163	28.6555	42.823
44.34	9.23517	9.47325	16.4734	16.9523	28.8849	29.698	44.9363	45.5036	63.9188	63.8321				44.34	11.2283	11.3876	19.4512	19.807	32.2881	32.8588	48.4741	48.9921	66.2734	66.124				44.34	7.50903	7.75538	13.3537	13.8183	23.1195	23.5058	37.6769	38.2842	56.4685	56.5224				44.92	8.81274	9.1414	16.0116	16.5932	27.9358	28.658	42.8363
44.44	9.23358	9.47771	16.4812	16.9582	28.8997	29.7035	44.9441	45.5052	63.9172	63.8322				44.44	11.2166	11.3926	19.4457	19.8133	32.2865	32.8638	48.485	48.9932	66.2719	66.124				44.44	7.52307	7.75902	13.3615	13.8234	23.1296	23.5107	37.687	38.2866	56.4739	56.5226				45.02	8.79321	9.14472	15.9983	16.5971	27.9241	28.6605	42.8347
44.54	9.22815	9.48215	16.5007	16.964	28.913	29.709	44.9457	45.5067	63.9282	63.8322				44.54	11.2213	11.3976	19.4668	19.8195	32.2928	32.8686	48.4897	48.9944	66.2852	66.124				44.54	7.50903	7.76263	13.3701	13.8284	23.1508	23.5155	37.7073	38.2889	56.4904	56.5227				45.12	8.80261	9.14802	16.0061	16.601	27.9374	28.6629	42.8425
44.64	9.23987	9.48656	16.4859	16.9697	28.9161	29.7145	44.9488	45.5083	63.925	63.8323				44.64	11.2432	11.4026	19.4738	19.8258	32.313	32.8734	48.5093	48.9955	66.2914	66.1241				44.64	7.534	7.76623	13.3654	13.8333	23.1375	23.5203	37.6909	38.2913	56.4865	56.5229				45.22	8.80176	9.1513	16.0107	16.6049	27.9443	28.6653	42.8566
44.74	9.23517	9.49095	16.5015	16.9755	28.9208	29.7199	44.9457	45.5098	63.9165	63.8323				44.74	11.2408	11.4076	19.4652	19.8319	32.3154	32.8782	48.5093	48.9966	66.2813	66.1241				44.74	7.52545	7.76981	13.3732	13.8383	23.1617	23.5251	37.7057	38.2936	56.5099	56.5231				45.32	8.80261	9.15455	16.0311	16.6087	27.9569	28.6677	42.8621
44.84	9.23517	9.49531	16.5078	16.9812	28.9396	29.7253	44.9644	45.5113	63.9219	63.8323				44.84	11.2526	11.4125	19.4832	19.838	32.3389	32.8829	48.5304	48.9978	66.3125	66.1241				44.84	7.5387	7.77337	13.3701	13.8432	23.1633	23.5298	37.687	38.2959	56.5146	56.5233				45.42	8.80261	9.15779	16.0288	16.6125	27.9624	28.6701	42.8652
44.94	9.24298	9.49964	16.5046	16.9868	28.9474	29.7306	44.9636	45.5127	63.9313	63.8324				44.94	11.258	11.4174	19.4965	19.8441	32.3521	32.8876	48.5554	48.9988	66.3226	66.1241				44.94	7.5426	7.7769	13.3881	13.8481	23.1835	23.5345	37.6987	38.2981	56.5294	56.5234				45.52	8.80957	9.16101	16.024	16.6162	27.9623	28.6724	42.8589
45.04	9.24689	9.50395	16.5125	16.9924	28.9591	29.7358	44.9683	45.5142	63.9501	63.8324				45.04	11.2526	11.4223	19.5098	19.8501	32.3506	32.8922	48.5475	48.9999	66.3391	66.1241				45.04	7.53168	7.78042	13.3849	13.8529	23.1781	23.5391	37.7104	38.3003	56.5286	56.5236				45.62	8.80884	9.1642	16.0413	16.62	27.9764	28.6747	42.866
45.14	9.23828	9.50824	16.5219	16.998	28.9583	29.741	44.9683	45.5156	63.9493	63.8325				45.14	11.2635	11.4271	19.5082	19.8561	32.3537	32.8968	48.5609	49.001	66.343	66.1241				45.14	7.53326	7.78392	13.3849	13.8578	23.1843	23.5437	37.7097	38.3025	56.5294	56.5238				45.72	8.83228	9.16737	16.0631	16.6237	27.9944	28.677	42.8832
45.24	9.24457	9.5125	16.539	17.0035	28.9685	29.7462	44.9847	45.517	63.9673	63.8325				45.24	11.2674	11.4319	19.516	19.862	32.3638	32.9014	48.5718	49.002	66.3617	66.1242				45.24	7.5387	7.78739	13.3849	13.8625	23.1976	23.5483	37.7081	38.3047	56.5341	56.5239				45.82	8.82214	9.17053	16.0585	16.6274	27.9905	28.6793	42.8699
45.34	9.25	9.51673	16.5421	17.009	28.9818	29.7513	44.9879	45.5184	63.9727	63.8325				45.34	11.2791	11.4367	19.5418	19.8679	32.3826	32.9059	48.5913	49.003	66.3758	66.1242				45.34	7.54651	7.79085	13.381	13.8673	23.2007	23.5528	37.7214	38.3068	56.5443	56.5241				45.92	8.83069	9.17366	16.0686	16.631	28.0061	28.6815	42.8777
45.44	9.25781	9.52095	16.5484	17.0145	28.9849	29.7564	44.9902	45.5198	63.9758	63.8326				45.44	11.29	11.4414	19.5425	19.8738	32.3881	32.9103	48.6108	49.004	66.3929	66.1242				45.44	7.56451	7.79429	13.3959	13.872	23.2195	23.5573	37.7331	38.309	56.549	56.5242				46.02	8.84399	9.17678	16.0842	16.6346	28.0256	28.6837	42.8917
45.54	9.25629	9.52513	16.5593	17.0199	28.9927	29.7614	45.0012	45.5211	63.9868	63.8326				45.54	11.2947	11.4462	19.5613	19.8796	32.3959	32.9147	48.6061	49.005	66.4008	66.1242				45.54	7.56995	7.7977	13.4069	13.8767	23.2203	23.5617	37.7472	38.311	56.5732	56.5244				46.12	8.83618	9.17987	16.0865	16.6382	28.0217	28.6859	42.8894
45.64	9.2547	9.52929	16.5718	17.0253	29.0013	29.7663	44.9996	45.5224	63.9969	63.8326				45.64	11.2877	11.4509	19.5488	19.8854	32.3904	32.9191	48.6007	49.006	66.3922	66.1242				45.64	7.57623	7.8011	13.4232	13.8814	23.2242	23.5661	37.7495	38.3131	56.5724	56.5245				46.22	8.86035	9.18295	16.1061	16.6418	28.0319	28.6881	42.9113
45.74	9.26642	9.53343	16.5663	17.0306	29.0177	29.7713	45.0066	45.5237	64.0173	63.8327				45.74	11.2986	11.4555	19.5543	19.8911	32.3998	32.9234	48.6061	49.0069	66.4047	66.1242				45.74	7.5965	7.80448	13.4162	13.886	23.2336	23.5704	37.7378	38.3151	56.5802	56.5246				46.32	8.8573	9.186	16.121	16.6453	28.0546	28.6902	42.9066
45.84	9.26953	9.53755	16.5789	17.0359	29.0255	29.7761	44.9996	45.525	64.0118	63.8327				45.84	11.2986	11.4602	19.5684	19.8968	32.4092	32.9277	48.6194	49.0079	66.4094	66.1242				45.84	7.59418	7.80784	13.4271	13.8906	23.2538	23.5748	37.7604	38.3171	56.588	56.5248				46.42	8.8573	9.18904	16.1217	16.6488	28.0592	28.6923	42.9105
45.94	9.27112	9.54164	16.5906	17.0412	29.0372	29.781	45.0074	45.5263	64.0313	63.8327				45.94	11.3026	11.4648	19.5668	19.9024	32.4076	32.9319	48.6187	49.0088	66.4203	66.1242				45.94	7.59418	7.81118	13.4318	13.8951	23.2515	23.579	37.769	38.3191	56.5903	56.5249				46.52	8.84167	9.19206	16.1187	16.6523	28.0546	28.6944	42.9128
46.04	9.27423	9.54571	16.5875	17.0464	29.045	29.7858	45.016	45.5276	64.029	63.8328				46.04	11.3033	11.4694	19.5684	19.9081	32.4209	32.9361	48.6374	49.0097	66.425	66.1243				46.04	7.59418	7.8145	13.4443	13.8997	23.2593	23.5833	37.7698	38.3211	56.5888	56.5251				46.62	8.85022	9.19505	16.1123	16.6557	28.0615	28.6964	42.9113
46.14	9.28204	9.54975	16.607	17.0516	29.049	29.7905	45.0191	45.5288	64.0438	63.8328				46.14	11.3018	11.474	19.5738	19.9136	32.4341	32.9403	48.6335	49.0106	66.4414	66.1243				46.14	7.60199	7.8178	13.4553	13.9042	23.2632	23.5875	37.7792	38.323	56.6075	56.5252				46.72	8.85413	9.19803	16.1093	16.6592	28.078	28.6985	42.9222
46.24	9.28363	9.55377	16.6171	17.0568	29.0497	29.7952	45.0238	45.53	64.0602	63.8328				46.24	11.3065	11.4785	19.5684	19.9191	32.4404	32.9444	48.6499	49.0115	66.4484	66.1243				46.24	7.61371	7.82108	13.4584	13.9086	23.275	23.5917	37.7816	38.3249	56.6193	56.5253				46.82	8.86353	9.20099	16.1155	16.6626	28.0819	28.7005	42.9128
46.34	9.28125	9.55777	16.6304	17.0619	29.0599	29.7999	45.0339	45.5312	64.079	63.8328				46.34	11.308	11.483	19.5762	19.9246	32.4482	32.9485	48.671	49.0124	66.4484	66.1243				46.34	7.62231	7.82434	13.46	13.9131	23.2664	23.5958	37.7769	38.3268	56.624	56.5254				46.92	8.87683	9.20393	16.1272	16.6659	28.0936	28.7025	42.9246
46.44	9.27344	9.56174	16.6241	17.067	29.0732	29.8045	45.0378	45.5324	64.079	63.8329				46.44	11.3205	11.4875	19.5949	19.9301	32.4732	32.9525	48.6843	49.0132	66.4594	66.1243				46.44	7.62854	7.82759	13.4795	13.9175	23.2922	23.5999	37.8011	38.3287	56.6474	56.5256				47.02	8.87915	9.20685	16.1256	16.6693	28.1022	28.7044	42.923
46.54	9.26563	9.56569	16.6234	17.0721	29.0716	29.8091	45.0269	45.5335	64.0774	63.8329				46.54	11.3143	11.492	19.6011	19.9355	32.4787	32.9565	48.689	49.0141	66.4641	66.1243				46.54	7.63013	7.83081	13.4779	13.9219	23.2929	23.604	37.8081	38.3305	56.6489	56.5257				47.12	8.87134	9.20976	16.1382	16.6726	28.1116	28.7064	42.934
46.64	9.27893	9.56962	16.6406	17.0771	29.0779	29.8136	45.0355	45.5347	64.0767	63.8329				46.64	11.3182	11.4964	19.5996	19.9409	32.4904	32.9604	48.7007	49.0149	66.4805	66.1243				46.64	7.64026	7.83402	13.4873	13.9262	23.2922	23.608	37.8081	38.3323	56.6482	56.5258				47.22	8.86511	9.21264	16.1217	16.6759	28.1194	28.7083	42.9363
46.74	9.29065	9.57352	16.6414	17.0821	29.1028	29.8181	45.0457	45.5358	64.1016	63.8329				46.74	11.319	11.5008	19.6027	19.9462	32.4951	32.9644	48.7085	49.0157	66.4875	66.1243				46.74	7.65277	7.83721	13.4974	13.9305	23.3023	23.612	37.8245	38.3341	56.6653	56.5259				47.32	8.85095	9.21551	16.1178	16.6791	28.124	28.7102	42.9347
46.84	9.29376	9.57741	16.6414	17.087	29.1028	29.8225	45.0386	45.5369	64.1032	63.833				46.84	11.3408	11.5052	19.6136	19.9515	32.5099	32.9682	48.7249	49.0165	66.4953	66.1243				46.84	7.66138	7.84038	13.5068	13.9348	23.3124	23.6159	37.8378	38.3359	56.6779	56.526				47.42	8.87451	9.21836	16.1467	16.6824	28.1366	28.7121	42.9519
46.94	9.28906	9.58126	16.65	17.0919	29.0989	29.8269	45.0386	45.538	64.1086	63.833				46.94	11.3455	11.5095	19.627	19.9567	32.5217	32.9721	48.7397	49.0173	66.5023	66.1243				46.94	7.6676	7.84353	13.5225	13.9391	23.3234	23.6199	37.8323	38.3376	56.6896	56.5261				47.52	8.87134	9.22119	16.1389	16.6856	28.1522	28.7139	42.9558
47.04	9.29767	9.5851	16.6632	17.0968	29.1201	29.8313	45.0433	45.5391	64.1079	63.833				47.04	11.3424	11.5139	19.6223	19.9619	32.5256	32.9759	48.739	49.0181	66.4953	66.1244				47.04	7.68561	7.84667	13.517	13.9433	23.3289	23.6237	37.8394	38.3393	56.6896	56.5262				47.62	8.88074	9.224	16.1577	16.6887	28.1506	28.7157	42.9746
47.14	9.30548	9.58892	16.6578	17.1016	29.1388	29.8356	45.0652	45.5402	64.1251	63.833				47.14	11.3291	11.5182	19.6223	19.9671	32.5248	32.9796	48.7311	49.0189	66.4953	66.1244				47.14	7.68243	7.84979	13.5303	13.9475	23.3265	23.6276	37.8441	38.341	56.6943	56.5263				47.72	8.8877	9.2268	16.1451	16.6919	28.153	28.7176	42.9683
47.24	9.28906	9.59271	16.6461	17.1064	29.1349	29.8399	45.0582	45.5412	64.1212	63.8331				47.24	11.3455	11.5224	19.6457	19.9723	32.5381	32.9833	48.7491	49.0196	66.5117	66.1244				47.24	7.69342	7.85289	13.5318	13.9517	23.3289	23.6314	37.8425	38.3427	56.6966	56.5264				47.82	8.89087	9.22957	16.1748	16.695	28.1702	28.7193	42.9832
47.34	9.27661	9.59648	16.6453	17.1112	29.1287	29.8442	45.0433	45.5423	64.1157	63.8331				47.34	11.3471	11.5267	19.6387	19.9774	32.5334	32.987	48.7397	49.0204	66.5148	66.1244				47.34	7.71057	7.85597	13.5358	13.9559	23.3414	23.6352	37.8566	38.3444	56.7021	56.5265				47.92	8.89246	9.23233	16.1772	16.6981	28.1741	28.7211	42.9949
47.44	9.28827	9.60023	16.6531	17.116	29.1341	29.8484	45.0504	45.5433	64.118	63.8331				47.44	11.3525	11.5309	19.6324	19.9824	32.556	32.9907	48.7546	49.0211	66.5266	66.1244				47.44	7.71527	7.85903	13.5521	13.96	23.3414	23.639	37.8612	38.346	56.7122	56.5266				48.02	8.91113	9.23507	16.1764	16.7012	28.1842	28.7229	42.9949
47.54	9.29376	9.60396	16.6515	17.1207	29.1536	29.8525	45.0699	45.5443	64.1251	63.8331				47.54	11.3651	11.5351	19.6559	19.9875	32.5701	32.9943	48.7687	49.0218	66.5391	66.1244				47.54	7.71527	7.86208	13.5451	13.9641	23.3547	23.6427	37.8636	38.3476	56.7333	56.5267				48.12	8.91589	9.2378	16.1975	16.7043	28.2046	28.7246	42.9949
47.64	9.29688	9.60766	16.6461	17.1254	29.1427	29.8567	45.0683	45.5453	64.1172	63.8331				47.64	11.3643	11.5393	19.6824	19.9925	32.5943	32.9979	48.785	49.0225	66.5554	66.1244				47.64	7.71838	7.8651	13.5365	13.9682	23.3601	23.6464	37.8706	38.3492	56.7404	56.5268				48.22	8.9104	9.2405	16.1975	16.7073	28.1998	28.7263	42.991
47.74	9.30316	9.61135	16.6625	17.13	29.1513	29.8607	45.0676	45.5463	64.1353	63.8332				47.74	11.3619	11.5435	19.6707	19.9974	32.5967	33.0014	48.7757	49.0232	66.5485	66.1244				47.74	7.73248	7.86812	13.5498	13.9722	23.3749	23.65	37.8737	38.3508	56.7435	56.5269				48.32	8.9104	9.24319	16.1968	16.7103	28.1936	28.728	42.9941
47.84	9.30548	9.61501	16.6671	17.1346	29.1779	29.8648	45.0894	45.5472	64.1524	63.8332				47.84	11.3729	11.5476	19.6832	20.0023	32.6021	33.0049	48.7936	49.0239	66.5726	66.1244				47.84	7.73712	7.87111	13.5607	13.9762	23.382	23.6536	37.8667	38.3523	56.7529	56.527				48.42	8.91272	9.24587	16.1943	16.7133	28.2076	28.7297	43.0135
47.94	9.30078	9.61865	16.6656	17.1392	29.1779	29.8688	45.0816	45.5482	64.1493	63.8332				47.94	11.3885	11.5517	19.6777	20.0072	32.6014	33.0084	48.7983	49.0246	66.5773	66.1244				47.94	7.7442	7.87409	13.5646	13.9802	23.3828	23.6572	37.8667	38.3539	56.7599	56.5271				48.52	8.9198	9.24852	16.1936	16.7162	28.2225	28.7313	43.0121
48.04	9.30316	9.62227	16.6843	17.1437	29.1904	29.8728	45.0894	45.5491	64.147	63.8332				48.04	11.3916	11.5558	19.6926	20.0121	32.6185	33.0118	48.8069	49.0253	66.5844	66.1244				48.04	7.74573	7.87705	13.5693	13.9841	23.4016	23.6608	37.8831	38.3554	56.7716	56.5272				48.62	8.92371	9.25116	16.2092	16.7192	28.2249	28.7329	43.0144
48.14	9.32031	9.62587	16.6843	17.1483	29.2075	29.8767	45.0972	45.55	64.1641	63.8332				48.14	11.394	11.5598	19.6973	20.0169	32.6162	33.0152	48.7952	49.0259	66.575	66.1244				48.14	7.74652	7.87999	13.5756	13.9881	23.4023	23.6643	37.8893	38.3569	56.7677	56.5273				48.72	8.92993	9.25378	16.2053	16.7221	28.2209	28.7345	43.0144
48.24	9.3172	9.62945	16.6827	17.1527	29.2021	29.8806	45.1011	45.551	64.1641	63.8333				48.24	11.4033	11.5639	19.7043	20.0217	32.6232	33.0186	48.8054	49.0266	66.5922	66.1244				48.24	7.73792	7.88292	13.5842	13.992	23.3969	23.6678	37.8979	38.3584	56.7794	56.5273				48.82	8.92444	9.25639	16.2147	16.725	28.2264	28.7361	43.0254
48.34	9.32501	9.63301	16.6937	17.1572	29.2091	29.8845	45.1074	45.5519	64.1766	63.8333				48.34	11.408	11.5679	19.7191	20.0264	32.631	33.022	48.8187	49.0272	66.5969	66.1245				48.34	7.7395	7.88582	13.5873	13.9959	23.3922	23.6713	37.8979	38.3598	56.77	56.5274				48.92	8.93225	9.25897	16.1959	16.7278	28.2412	28.7377	43.019
48.44	9.3219	9.63655	16.696	17.1616	29.2255	29.8883	45.123	45.5527	64.1766	63.8333				48.44	11.4041	11.5719	19.7238	20.0311	32.6459	33.0253	48.8249	49.0278	66.6164	66.1245				48.44	7.73792	7.88872	13.5936	13.9997	23.389	23.6747	37.8909	38.3613	56.7701	56.5275				49.02	8.93311	9.26155	16.2046	16.7307	28.246	28.7393	43.0277
48.54	9.33203	9.64007	16.6921	17.166	29.2357	29.8921	45.1394	45.5536	64.1962	63.8333				48.54	11.401	11.5758	19.7285	20.0358	32.6639	33.0285	48.8382	49.0285	66.6164	66.1245				48.54	7.75201	7.89159	13.599	14.0035	23.3992	23.6781	37.9011	38.3627	56.7817	56.5276				49.12	8.94238	9.2641	16.2139	16.7335	28.274	28.7408	43.0425
48.64	9.32813	9.64356	16.7039	17.1704	29.2365	29.8959	45.1402	45.5545	64.1962	63.8333				48.64	11.3994	11.5798	19.7418	20.0405	32.6607	33.0318	48.8444	49.0291	66.6273	66.1245				48.64	7.74493	7.89445	13.5967	14.0073	23.4117	23.6815	37.9073	38.3641	56.7802	56.5277				49.22	8.96118	9.26664	16.2186	16.7363	28.285	28.7423	43.0527
48.74	9.33282	9.64704	16.6992	17.1747	29.2443	29.8996	45.148	45.5553	64.204	63.8333				48.74	11.4041	11.5837	19.7363	20.0451	32.6623	33.035	48.8569	49.0297	66.6406	66.1245				48.74	7.75201	7.8973	13.6107	14.0111	23.4117	23.6849	37.9128	38.3655	56.7911	56.5277				49.32	8.96509	9.26916	16.2233	16.7391	28.2952	28.7438	43.0519
48.84	9.32971	9.65049	16.689	17.179	29.2513	29.9033	45.1503	45.5561	64.2079	63.8333				48.84	11.401	11.5876	19.748	20.0496	32.667	33.0382	48.8538	49.0303	66.6406	66.1245				48.84	7.75665	7.90012	13.6131	14.0149	23.4195	23.6882	37.9175	38.3669	56.7872	56.5278				49.42	8.97058	9.27167	16.2288	16.7418	28.3131	28.7453	43.0652
48.94	9.34143	9.65393	16.7023	17.1833	29.2693	29.907	45.1613	45.557	64.2243	63.8334				48.94	11.4041	11.5914	19.7629	20.0542	32.6818	33.0413	48.8835	49.0308	66.6672	66.1245				48.94	7.75592	7.90293	13.6107	14.0186	23.4234	23.6915	37.9175	38.3682	56.7911	56.5279				49.52	8.95728	9.27416	16.2241	16.7445	28.3046	28.7468	43.0605
49.04	9.34296	9.65735	16.7094	17.1875	29.2708	29.9106	45.1628	45.5578	64.2227	63.8334				49.04	11.4197	11.5953	19.7699	20.0587	32.6935	33.0444	48.8773	49.0314	66.6789	66.1245				49.04	7.75745	7.90573	13.6201	14.0223	23.4351	23.6947	37.9261	38.3695	56.7911	56.528				49.62	8.9635	9.27664	16.2279	16.7472	28.3108	28.7482	43.062
49.14	9.35004	9.66074	16.7187	17.1917	29.2919	29.9142	45.1808	45.5586	64.2399	63.8334				49.14	11.4276	11.5991	19.7746	20.0632	32.7006	33.0475	48.8757	49.032	66.6859	66.1245				49.14	7.77386	7.9085	13.6302	14.026	23.4312	23.698	37.9323	38.3709	56.7958	56.528				49.72	8.97058	9.2791	16.2343	16.7499	28.3225	28.7497	43.073
49.24	9.36798	9.66412	16.7164	17.1959	29.3021	29.9177	45.1816	45.5594	64.2493	63.8334				49.24	11.4236	11.6029	19.7707	20.0676	32.6896	33.0505	48.8718	49.0325	66.675	66.1245				49.24	7.76917	7.91127	13.6459	14.0296	23.4429	23.7012	37.9565	38.3722	56.8091	56.5281				49.82	8.96118	9.28154	16.2303	16.7526	28.3225	28.7511	43.0785
49.34	9.36407	9.66748	16.7039	17.2001	29.3146	29.9213	45.1722	45.5601	64.2446	63.8334				49.34	11.4205	11.6067	19.7824	20.072	32.7061	33.0536	48.8632	49.0331	66.6867	66.1245				49.34	7.75592	7.91401	13.6279	14.0332	23.4382	23.7043	37.9487	38.3734	56.7872	56.5282				49.92	8.96118	9.28397	16.2428	16.7552	28.3342	28.7525	43.0909
49.44	9.35156	9.67081	16.7218	17.2042	29.3154	29.9248	45.1793	45.5609	64.2509	63.8334				49.44	11.4307	11.6104	19.7941	20.0764	32.7326	33.0566	48.8874	49.0336	66.6992	66.1245				49.44	7.77307	7.91674	13.6279	14.0368	23.4328	23.7075	37.9487	38.3747	56.7888	56.5282				50.02	8.9635	9.28638	16.2366	16.7578	28.3444	28.7539	43.0831
49.54	9.35626	9.67413	16.718	17.2083	29.3216	29.9282	45.1894	45.5617	64.254	63.8334				49.54	11.4276	11.6142	19.7941	20.0808	32.7201	33.0595	48.8843	49.0341	66.7054	66.1245				49.54	7.76215	7.91946	13.6498	14.0404	23.4531	23.7106	37.9612	38.376	56.8091	56.5283				50.12	8.9729	9.28878	16.2366	16.7604	28.3538	28.7552	43.0957
49.64	9.34924	9.67743	16.7187	17.2123	29.3302	29.9316	45.1887	45.5624	64.2673	63.8335				49.64	11.4307	11.6179	19.8137	20.0851	32.7326	33.0625	48.8952	49.0347	66.718	66.1245				49.64	7.78558	7.92216	13.6428	14.044	23.4437	23.7137	37.9636	38.3772	56.795	56.5283				50.22	8.95337	9.29116	16.217	16.763	28.3459	28.7566	43.0714
49.74	9.35156	9.68071	16.7265	17.2164	29.3263	29.935	45.1988	45.5631	64.2587	63.8335				49.74	11.4401	11.6216	19.8332	20.0894	32.7451	33.0654	48.9163	49.0352	66.7305	66.1245				49.74	7.77387	7.92484	13.6639	14.0475	23.4672	23.7168	37.9777	38.3784	56.8201	56.5284				50.32	8.96277	9.29353	16.2186	16.7656	28.3553	28.7579	43.0847
49.84	9.35236	9.68397	16.7281	17.2204	29.3341	29.9384	45.2136	45.5639	64.2696	63.8335				49.84	11.4596	11.6253	19.841	20.0936	32.7607	33.0682	48.9312	49.0357	66.757	66.1245				49.84	7.77466	7.92751	13.6615	14.051	23.4625	23.7198	37.9831	38.3796	56.8138	56.5285				50.42	8.96741	9.29588	16.2428	16.7681	28.3717	28.7593	43.0902
49.94	9.34454	9.68721	16.7234	17.2244	29.338	29.9417	45.2152	45.5646	64.2829	63.8335				49.94	11.4736	11.6289	19.8449	20.0979	32.7662	33.0711	48.9233	49.0362	66.7609	66.1245				49.94	7.76605	7.93017	13.6584	14.0545	23.4664	23.7228	37.9847	38.3808	56.8318	56.5285				50.52	8.96509	9.29822	16.2311	16.7706	28.3678	28.7606	43.0948
50.04	9.34924	9.69044	16.7234	17.2283	29.3388	29.945	45.223	45.5653	64.2782	63.8335				50.04	11.4783	11.6325	19.848	20.1021	32.7686	33.0739	48.9312	49.0367	66.7805	66.1245				50.04	7.77618	7.9328	13.6576	14.0579	23.4742	23.7258	37.9917	38.382	56.8208	56.5286				50.62	8.96118	9.30054	16.2358	16.7731	28.3726	28.7619	43.0925
50.14	9.34454	9.69364	16.7351	17.2322	29.3497	29.9483	45.2324	45.566	64.293	63.8335				50.14	11.4658	11.6361	19.8457	20.1062	32.767	33.0767	48.9343	49.0371	66.775	66.1245				50.14	7.77155	7.93543	13.6623	14.0614	23.4726	23.7288	37.9901	38.3832	56.8333	56.5286				50.72	8.96509	9.30285	16.2233	16.7756	28.3733	28.7631	43.0964
50.24	9.35626	9.69683	16.7382	17.2361	29.3575	29.9516	45.2465	45.5666	64.3024	63.8335				50.24	11.4768	11.6397	19.8723	20.1104	32.7795	33.0795	48.9437	49.0376	66.7859	66.1245				50.24	7.77618	7.93803	13.6553	14.0648	23.475	23.7317	38.0003	38.3843	56.8357	56.5287				50.82	8.95337	9.30514	16.2186	16.7781	28.3694	28.7644	43.0918
50.34	9.35156	9.69999	16.7515	17.24	29.3724	29.9548	45.2418	45.5673	64.3	63.8335				50.34	11.4783	11.6433	19.8723	20.1145	32.7803	33.0822	48.9507	49.0381	66.8	66.1245				50.34	7.77466	7.94063	13.6662	14.0682	23.482	23.7346	37.9995	38.3854	56.8419	56.5287				50.92	8.96667	9.30742	16.2327	16.7805	28.3811	28.7657	43.1066
50.44	9.36096	9.70314	16.7593	17.2439	29.3857	29.9579	45.2566	45.568	64.3141	63.8335				50.44	11.4814	11.6468	19.884	20.1186	32.7818	33.0849	48.9538	49.0385	66.8109	66.1245				50.44	7.78558	7.94321	13.6623	14.0715	23.4898	23.7375	38.0003	38.3865	56.8302	56.5288				51.02	8.96118	9.30968	16.2233	16.7829	28.3811	28.7669	43.1003
50.54	9.36798	9.70627	16.7648	17.2477	29.3935	29.9611	45.2621	45.5686	64.3173	63.8336				50.54	11.483	11.6503	19.884	20.1226	32.7811	33.0876	48.9632	49.039	66.8289	66.1245				50.54	7.7934	7.94577	13.6693	14.0749	23.4937	23.7403	38.0096	38.3876	56.8333	56.5288				51.12	8.95959	9.31193	16.217	16.7853	28.385	28.7681	43.1027
50.64	9.36798	9.70938	16.7515	17.2515	29.4106	29.9642	45.2808	45.5693	64.329	63.8336				50.64	11.4861	11.6538	19.884	20.1266	32.7803	33.0902	48.9718	49.0394	66.8265	66.1246				50.64	7.7887	7.94832	13.6639	14.0782	23.4945	23.7432	38.005	38.3887	56.8427	56.5289				51.22	8.95496	9.31416	16.2163	16.7877	28.3928	28.7693	43.1058
50.74	9.36798	9.71248	16.7578	17.2552	29.4083	29.9673	45.2808	45.5699	64.329	63.8336				50.74	11.4814	11.6573	19.8887	20.1306	32.7787	33.0929	48.9694	49.0399	66.8344	66.1246				50.74	7.78717	7.95085	13.6646	14.0815	23.4921	23.746	37.9979	38.3898	56.845	56.5289				51.32	8.95178	9.31638	16.2162	16.79	28.403	28.7705	43.1121
50.84	9.37579	9.71556	16.7625	17.259	29.4161	29.9704	45.291	45.5705	64.3407	63.8336				50.84	11.4908	11.6608	19.9035	20.1346	32.7904	33.0955	48.9819	49.0403	66.8438	66.1246				50.84	7.77698	7.95337	13.6561	14.0848	23.4836	23.7487	38.0042	38.3909	56.8427	56.529				51.42	8.95337	9.31859	16.2264	16.7924	28.4163	28.7717	43.1245
50.94	9.37109	9.71861	16.7672	17.2627	29.4161	29.9734	45.2816	45.5711	64.3485	63.8336				50.94	11.5057	11.6642	19.9019	20.1385	32.7912	33.098	48.985	49.0407	66.85	66.1246				50.94	7.78247	7.95588	13.6623	14.088	23.4968	23.7515	38.0073	38.3919	56.8575	56.529				51.52	8.95496	9.32078	16.2303	16.7947	28.4257	28.7728	43.1348
51.04	9.37189	9.72165	16.7664	17.2664	29.424	29.9764	45.2964	45.5717	64.3516	63.8336				51.04	11.5049	11.6676	19.8965	20.1424	32.7912	33.1006	48.9897	49.0411	66.85	66.1246				51.04	7.784	7.95837	13.6732	14.0912	23.5132	23.7542	38.0073	38.3929	56.8661	56.5291				51.62	8.95959	9.32296	16.2334	16.797	28.4287	28.774	43.1339
51.14	9.36096	9.72468	16.7726	17.27	29.4357	29.9794	45.2972	45.5723	64.3415	63.8336				51.14	11.4908	11.671	19.9004	20.1463	32.7998	33.1031	48.9866	49.0416	66.861	66.1246				51.14	7.75903	7.96084	13.6654	14.0944	23.5093	23.7569	38.0104	38.394	56.8646	56.5291				51.72	8.96277	9.32512	16.2358	16.7993	28.4374	28.7751	43.1433
51.24	9.35938	9.72768	16.7766	17.2736	29.4474	29.9824	45.3035	45.5729	64.3469	63.8336				51.24	11.4814	11.6744	19.8988	20.1501	32.7982	33.1056	48.9929	49.042	66.8687	66.1246				51.24	7.75433	7.96331	13.6475	14.0976	23.4968	23.7596	38.0003	38.395	56.8528	56.5292				51.82	8.96191	9.32728	16.2366	16.8015	28.453	28.7763	43.1449
51.34	9.38831	9.73067	16.789	17.2773	29.4599	29.9853	45.3199	45.5735	64.354	63.8336				51.34	11.4697	11.6778	19.9035	20.1539	32.7982	33.1081	49.0046	49.0424	66.8812	66.1246				51.34	7.76605	7.96575	13.6396	14.1008	23.4914	23.7623	38.0042	38.396	56.8513	56.5292				51.92	8.95337	9.32941	16.2233	16.8038	28.4404	28.7774	43.1316
51.44	9.39532	9.73364	16.789	17.2808	29.4865	29.9882	45.3293	45.5741	64.3759	63.8336				51.44	11.4596	11.6811	19.9082	20.1577	32.7928	33.1105	49.0038	49.0428	66.8758	66.1246				51.44	7.76447	7.96819	13.6576	14.1039	23.5132	23.7649	38.0308	38.397	56.8599	56.5293				52.02	8.94714	9.33154	16.2108	16.806	28.4491	28.7785	43.1433
51.54	9.39063	9.73659	16.8031	17.2844	29.4935	29.991	45.33	45.5746	64.368	63.8336				51.54	11.4791	11.6844	19.9332	20.1615	32.806	33.113	49.0233	49.0431	66.9008	66.1246				51.54	7.76373	7.97061	13.6662	14.1071	23.5156	23.7675	38.0456	38.3979	56.8544	56.5293				52.12	8.95178	9.33364	16.2139	16.8082	28.4537	28.7795	43.1339
51.64	9.40002	9.73953	16.8038	17.2879	29.5076	29.9939	45.3519	45.5752	64.3923	63.8336				51.64	11.4666	11.6877	19.916	20.1652	32.806	33.1154	49.014	49.0435	66.9023	66.1246				51.64	7.76605	7.97301	13.6545	14.1102	23.5109	23.7701	38.0511	38.3989	56.8575	56.5293				52.22	8.94165	9.33574	16.2108	16.8104	28.4569	28.7806	43.155
51.74	9.40625	9.74245	16.821	17.2914	29.5208	29.9967	45.3785	45.5758	64.4094	63.8336				51.74	11.4697	11.691	19.9113	20.1689	32.8076	33.1178	49.021	49.0439	66.9047	66.1246				51.74	7.76215	7.97541	13.6545	14.1132	23.5156	23.7727	38.0651	38.3998	56.8615	56.5294				52.32	8.92212	9.33782	16.203	16.8126	28.4631	28.7817	43.141
51.84	9.42425	9.74535	16.8179	17.2949	29.5325	29.9995	45.3855	45.5763	64.4118	63.8337				51.84	11.4791	11.6943	19.923	20.1726	32.8107	33.1201	49.0241	49.0443	66.9086	66.1246				51.84	7.76605	7.97778	13.6475	14.1163	23.5109	23.7753	38.0675	38.4008	56.8622	56.5294				52.42	8.92371	9.33989	16.2069	16.8147	28.4647	28.7827	43.1449
51.94	9.41876	9.74824	16.8281	17.2984	29.5388	30.0023	45.3902	45.5768	64.3993	63.8337				51.94	11.4783	11.6975	19.9183	20.1763	32.8099	33.1224	49.0288	49.0446	66.9141	66.1246				51.94	7.76605	7.98015	13.6545	14.1193	23.5117	23.7778	38.0721	38.4017	56.8763	56.5295				52.52	8.91272	9.34195	16.2021	16.8169	28.46	28.7838	43.1401
52.04	9.42969	9.75111	16.8226	17.3018	29.5443	30.005	45.398	45.5773	64.4071	63.8337				52.04	11.4744	11.7007	19.9191	20.1799	32.799	33.1248	49.0288	49.045	66.9008	66.1246				52.04	7.75903	7.9825	13.6662	14.1224	23.5179	23.7803	38.0659	38.4026	56.8857	56.5295				52.62	8.9198	9.34399	16.2053	16.819	28.4749	28.7848	43.1527
52.14	9.42737	9.75396	16.8281	17.3052	29.5497	30.0077	45.4027	45.5779	64.4071	63.8337				52.14	11.4744	11.7039	19.916	20.1835	32.8154	33.127	49.0257	49.0453	66.9102	66.1246				52.14	7.77307	7.98484	13.6545	14.1254	23.514	23.7828	38.0784	38.4035	56.874	56.5295				52.72	8.89319	9.34602	16.2092	16.8211	28.4741	28.7858	43.1456
52.24	9.42657	9.75679	16.8398	17.3086	29.5638	30.0104	45.4097	45.5784	64.4188	63.8337				52.24	11.483	11.7071	19.9152	20.1871	32.7982	33.1293	49.021	49.0457	66.9094	66.1246				52.24	7.76605	7.98716	13.6693	14.1283	23.532	23.7852	38.1011	38.4044	56.8911	56.5296				52.82	8.89087	9.34804	16.2053	16.8232	28.4694	28.7868	43.1488
52.34	9.43439	9.75961	16.8359	17.312	29.5763	30.0131	45.4246	45.5789	64.4266	63.8337				52.34	11.4979	11.7103	19.9183	20.1906	32.8076	33.1316	49.021	49.046	66.9141	66.1246				52.34	7.77386	7.98947	13.6592	14.1313	23.5211	23.7877	38.0894	38.4053	56.8771	56.5296				52.92	8.88538	9.35004	16.1998	16.8253	28.4678	28.7878	43.144
52.44	9.42969	9.76241	16.8422	17.3153	29.5833	30.0157	45.4246	45.5794	64.4337	63.8337				52.44	11.4885	11.7134	19.9035	20.1942	32.8099	33.1338	49.0163	49.0464	66.9242	66.1246				52.44	7.77777	7.99177	13.6693	14.1342	23.5328	23.7901	38.1003	38.4061	56.8919	56.5296				53.02	8.89636	9.35203	16.2186	16.8273	28.4976	28.7888	43.1543
52.54	9.43909	9.7652	16.8328	17.3186	29.5857	30.0183	45.4269	45.5799	64.4391	63.8337				52.54	11.4908	11.7166	19.916	20.1977	32.824	33.136	49.0304	49.0467	66.9484	66.1246				52.54	7.76215	7.99406	13.6639	14.1371	23.5328	23.7925	38.1019	38.407	56.9099	56.5297				53.12	8.89087	9.35401	16.2233	16.8294	28.4905	28.7897	43.1495
52.64	9.44141	9.76797	16.8445	17.3219	29.588	30.0209	45.4285	45.5803	64.447	63.8337				52.64	11.483	11.7197	19.9121	20.2011	32.8099	33.1381	49.0132	49.047	66.9336	66.1246				52.64	7.76135	7.99633	13.6693	14.14	23.5406	23.7948	38.1081	38.4078	56.9114	56.5297				53.22	8.87292	9.35598	16.2186	16.8314	28.5022	28.7907	43.1449
52.74	9.43909	9.77072	16.8445	17.3252	29.5981	30.0235	45.434	45.5808	64.4485	63.8337				52.74	11.4893	11.7228	19.9136	20.2046	32.8177	33.1403	49.0311	49.0473	66.9547	66.1246				52.74	7.75903	7.99859	13.6662	14.1429	23.5359	23.7972	38.1183	38.4086	56.9083	56.5297				53.32	8.88538	9.35793	16.2155	16.8334	28.4944	28.7916	43.1652
52.84	9.44611	9.77346	16.857	17.3284	29.6005	30.026	45.4441	45.5813	64.4431	63.8337				52.84	11.4908	11.7258	19.9113	20.208	32.8107	33.1424	49.0218	49.0477	66.9562	66.1246				52.84	7.76447	8.00083	13.6693	14.1458	23.5375	23.7995	38.1284	38.4095	56.92	56.5298				53.42	8.88074	9.35987	16.2108	16.8354	28.4928	28.7926	43.1746
52.94	9.45081	9.77618	16.871	17.3317	29.6169	30.0286	45.4504	45.5817	64.4509	63.8337				52.94	11.5096	11.7289	19.9082	20.2114	32.8271	33.1445	49.0452	49.048	66.9656	66.1246				52.94	7.75903	8.00306	13.6623	14.1486	23.5406	23.8018	38.1432	38.4103	56.9279	56.5298				53.52	8.88147	9.3618	16.217	16.8373	28.4944	28.7935	43.1722
53.04	9.45313	9.77889	16.8609	17.3349	29.6294	30.0311	45.4628	45.5822	64.4649	63.8337				53.04	11.4901	11.7319	19.8957	20.2148	32.8146	33.1466	49.0475	49.0483	66.975	66.1246				53.04	7.75903	8.00528	13.6545	14.1514	23.5445	23.8041	38.1479	38.4111	56.9279	56.5298				53.62	8.88147	9.36372	16.2155	16.8393	28.4944	28.7944	43.1519
53.14	9.44611	9.78158	16.8671	17.338	29.6271	30.0335	45.4535	45.5826	64.4548	63.8337				53.14	11.4901	11.735	19.9004	20.2181	32.8311	33.1487	49.0522	49.0486	66.9797	66.1246				53.14	7.78247	8.00749	13.667	14.1542	23.5523	23.8064	38.1526	38.4119	56.9443	56.5299				53.72	8.87061	9.36562	16.228	16.8412	28.4937	28.7953	43.1543
53.24	9.44531	9.78426	16.8687	17.3412	29.6349	30.036	45.4636	45.5831	64.461	63.8337				53.24	11.4767	11.738	19.8824	20.2215	32.8201	33.1508	49.0483	49.0489	66.9711	66.1246				53.24	7.76367	8.00968	13.6826	14.157	23.564	23.8086	38.1714	38.4127	56.9513	56.5299				53.82	8.86816	9.36751	16.2139	16.8432	28.4795	28.7962	43.1511
53.34	9.45471	9.78692	16.8671	17.3443	29.6466	30.0384	45.4808	45.5835	64.4657	63.8337				53.34	11.4596	11.7409	19.8918	20.2248	32.8185	33.1528	49.0436	49.0492	66.9789	66.1246				53.34	7.76373	8.01187	13.6638	14.1598	23.5593	23.8109	38.1667	38.4134	56.9583	56.5299				53.92	8.85339	9.36939	16.2186	16.8451	28.496	28.7971	43.1511
53.44	9.45703	9.78956	16.8718	17.3474	29.6513	30.0408	45.4918	45.5839	64.4805	63.8337				53.44	11.4518	11.7439	19.8918	20.2281	32.8201	33.1548	49.0335	49.0495	66.9821	66.1246				53.44	7.77618	8.01404	13.6639	14.1625	23.5687	23.8131	38.1644	38.4142	56.9638	56.5299				54.02	8.8479	9.37126	16.2249	16.847	28.4889	28.7979	43.1511
53.54	9.46643	9.79219	16.8804	17.3505	29.6583	30.0432	45.4949	45.5844	64.4868	63.8338				53.54	11.4635	11.7469	19.8887	20.2313	32.8295	33.1568	49.0601	49.0497	66.9945	66.1246				53.54	7.78326	8.01619	13.681	14.1653	23.5718	23.8153	38.187	38.4149	56.9857	56.53				54.12	8.84082	9.37312	16.2194	16.8488	28.485	28.7988	43.1519
53.64	9.47034	9.7948	16.8937	17.3536	29.67	30.0456	45.4894	45.5848	64.5009	63.8338				53.64	11.4627	11.7498	19.884	20.2345	32.8193	33.1588	49.0616	49.05	66.9875	66.1246				53.64	7.77386	8.01834	13.6865	14.168	23.5836	23.8175	38.2104	38.4157	56.9951	56.53				54.22	8.82605	9.37496	16.2303	16.8507	28.4999	28.7996	43.1465
53.74	9.47577	9.7974	16.8812	17.3566	29.6763	30.0479	45.5019	45.5852	64.5071	63.8338				53.74	11.4611	11.7527	19.8941	20.2377	32.8248	33.1607	49.0694	49.0503	67.0023	66.1246				53.74	7.7879	8.02047	13.6904	14.1707	23.5718	23.8196	38.1987	38.4164	56.9951	56.53				54.32	8.83228	9.37679	16.235	16.8526	28.5116	28.8005	43.155
53.84	9.46332	9.79998	16.8867	17.3597	29.6755	30.0502	45.4957	45.5856	64.4946	63.8338				53.84	11.4432	11.7556	19.8801	20.2409	32.8154	33.1626	49.0483	49.0506	66.9953	66.1246				53.84	7.7981	8.02259	13.6927	14.1733	23.5953	23.8217	38.2136	38.4171	57.0052	56.53				54.42	8.82214	9.37862	16.2264	16.8544	28.4905	28.8013	43.1511
53.94	9.46875	9.80255	16.8835	17.3627	29.681	30.0525	45.4996	45.586	64.504	63.8338				53.94	11.4432	11.7585	19.8848	20.2441	32.8224	33.1645	49.0562	49.0508	67.0148	66.1246				53.94	7.78558	8.0247	13.7084	14.176	23.6031	23.8239	38.2378	38.4178	57.0294	56.5301				54.52	8.82288	9.38042	16.2389	16.8562	28.4912	28.8021	43.1652
54.04	9.46564	9.8051	16.8765	17.3657	29.6865	30.0548	45.4996	45.5864	64.504	63.8338				54.04	11.4471	11.7613	19.884	20.2472	32.8342	33.1664	49.0601	49.0511	67.0266	66.1246				54.04	7.7934	8.02679	13.6951	14.1786	23.6	23.826	38.2347	38.4186	57.0216	56.5301				54.62	8.82996	9.38222	16.2366	16.858	28.496	28.8029	43.1707
54.14	9.45551	9.80764	16.8984	17.3686	29.6826	30.057	45.509	45.5868	64.5024	63.8338				54.14	11.4354	11.7642	19.884	20.2503	32.8412	33.1683	49.0687	49.0513	67.0352	66.1246				54.14	7.81683	8.02887	13.7006	14.1812	23.6054	23.828	38.2331	38.4192	57.0325	56.5301				54.72	8.84009	9.38401	16.2366	16.8598	28.4999	28.8037	43.1746
54.24	9.46094	9.81016	16.8804	17.3716	29.7005	30.0593	45.5097	45.5872	64.5282	63.8338				54.24	11.4205	11.767	19.877	20.2534	32.8303	33.1702	49.0601	49.0516	67.0219	66.1246				54.24	7.81763	8.03095	13.717	14.1838	23.6226	23.8301	38.262	38.4199	57.0607	56.5301				54.82	8.84314	9.38578	16.2444	16.8616	28.5029	28.8045	43.1769
54.34	9.45782	9.81267	16.8749	17.3745	29.7044	30.0615	45.5113	45.5875	64.5204	63.8338				54.34	11.4393	11.7698	19.884	20.2565	32.8467	33.172	49.0796	49.0518	67.043	66.1246				54.34	7.81995	8.03301	13.7053	14.1864	23.6203	23.8321	38.262	38.4206	57.0497	56.5302				54.92	8.85498	9.38754	16.246	16.8633	28.5155	28.8053	43.1934
54.44	9.44922	9.81517	16.8882	17.3774	29.6935	30.0637	45.5074	45.5879	64.5313	63.8338				54.44	11.4393	11.7726	19.8957	20.2596	32.8506	33.1738	49.0882	49.0521	67.0453	66.1246				54.44	7.83716	8.03505	13.7115	14.189	23.6281	23.8342	38.2792	38.4213	57.0638	56.5302				55.02	8.85181	9.3893	16.2545	16.8651	28.5116	28.8061	43.1948
54.54	9.4469	9.81765	16.9031	17.3803	29.699	30.0658	45.5238	45.5883	64.5329	63.8338				54.54	11.4424	11.7754	19.8941	20.2626	32.8443	33.1756	49.0897	49.0523	67.0414	66.1246				54.54	7.83636	8.03709	13.7186	14.1915	23.6281	23.8362	38.2863	38.4219	57.0615	56.5302				55.12	8.84167	9.39104	16.246	16.8668	28.5045	28.8069	43.1934
54.64	9.45703	9.82011	16.907	17.3831	29.7122	30.068	45.5308	45.5886	64.5508	63.8338				54.64	11.4354	11.7782	19.8801	20.2656	32.8373	33.1774	49.0749	49.0526	67.0461	66.1246				54.64	7.83948	8.03911	13.7217	14.1941	23.6343	23.8382	38.2808	38.4226	57.0576	56.5302				55.22	8.85022	9.39277	16.2467	16.8685	28.5162	28.8076	43.1925
54.74	9.45392	9.82256	16.8953	17.386	29.7161	30.0701	45.5308	45.589	64.5563	63.8338				54.74	11.4276	11.7809	19.8887	20.2686	32.8389	33.1792	49.0765	49.0528	67.0547	66.1246				54.74	7.83246	8.04113	13.7248	14.1966	23.6422	23.8401	38.2839	38.4232	57.0607	56.5302				55.32	8.85962	9.39449	16.2694	16.8702	28.5327	28.8084	43.2136
54.84	9.44849	9.825	16.8984	17.3888	29.7068	30.0722	45.5355	45.5893	64.5524	63.8338				54.84	11.4401	11.7836	19.884	20.2715	32.8373	33.1809	49.0796	49.053	67.0648	66.1246				54.84	7.83948	8.04313	13.7396	14.1991	23.6539	23.8421	38.2917	38.4239	57.0591	56.5303				55.42	8.84009	9.39619	16.2639	16.8719	28.5201	28.8091	43.2019
54.94	9.46014	9.82742	16.8804	17.3916	29.7044	30.0743	45.541	45.5897	64.5626	63.8338				54.94	11.444	11.7864	19.884	20.2745	32.8561	33.1826	49.0812	49.0533	67.0703	66.1246				54.94	7.83716	8.04512	13.7396	14.2015	23.6617	23.844	38.3058	38.4245	57.0662	56.5303				55.52	8.85181	9.39789	16.2646	16.8736	28.5217	28.8098	43.2097
55.04	9.43439	9.82983	16.8867	17.3944	29.6927	30.0764	45.5207	45.59	64.5594	63.8338				55.04	11.4424	11.7891	19.8887	20.2774	32.8677	33.1844	49.0866	49.0535	67.0773	66.1246				55.04	7.8512	8.04709	13.7451	14.204	23.6601	23.8459	38.3112	38.4251	57.0833	56.5303				55.62	8.86121	9.39958	16.2772	16.8753	28.5327	28.8106	43.2035
55.14	9.4375	9.83222	16.8961	17.3971	29.7021	30.0785	45.5331	45.5904	64.5594	63.8338				55.14	11.4471	11.7917	19.8957	20.2803	32.8584	33.1861	49.103	49.0537	67.0844	66.1246				55.14	7.83246	8.04906	13.7513	14.2064	23.6695	23.8478	38.3347	38.4257	57.0997	56.5303				55.72	8.85022	9.40125	16.2662	16.8769	28.5107	28.8113	43.2026
55.24	9.4469	9.8346	16.8945	17.3999	29.7138	30.0805	45.5316	45.5907	64.572	63.8338				55.24	11.4424	11.7944	19.8988	20.2832	32.8607	33.1877	49.103	49.0539	67.0773	66.1246				55.24	7.83716	8.05102	13.7326	14.2089	23.6711	23.8497	38.3128	38.4263	57.088	56.5303				55.82	8.86743	9.40291	16.2866	16.8786	28.5233	28.812	43.2152
55.34	9.4422	9.83697	16.8914	17.4026	29.7153	30.0825	45.5386	45.591	64.5899	63.8338				55.34	11.4354	11.7971	19.8988	20.286	32.8615	33.1894	49.0913	49.0541	67.0773	66.1246				55.34	7.86059	8.05296	13.7373	14.2113	23.6812	23.8516	38.3206	38.4269	57.1044	56.5304				55.92	8.88147	9.40457	16.292	16.8802	28.528	28.8127	43.2308
55.44	9.44611	9.83932	16.8929	17.4053	29.7021	30.0845	45.5386	45.5913	64.5868	63.8338				55.44	11.4268	11.7997	19.8996	20.2889	32.8716	33.191	49.0944	49.0544	67.0851	66.1246				55.44	7.85901	8.05489	13.7654	14.2137	23.6898	23.8534	38.3464	38.4275	57.1232	56.5304				56.02	8.89087	9.40621	16.2897	16.8818	28.5162	28.8134	43.2222
55.54	9.4422	9.84166	16.8984	17.408	29.7169	30.0865	45.5504	45.5916	64.5985	63.8338				55.54	11.4252	11.8023	19.8965	20.2917	32.8709	33.1927	49.1061	49.0546	67.0922	66.1246				55.54	7.87543	8.05682	13.7592	14.2161	23.6882	23.8553	38.3323	38.4281	57.1193	56.5304				56.12	8.89014	9.40784	16.3062	16.8834	28.5304	28.814	43.2324
55.64	9.44922	9.84399	16.9078	17.4106	29.7075	30.0884	45.5457	45.592	64.6016	63.8338				55.64	11.4323	11.8049	19.9082	20.2945	32.8896	33.1943	49.1085	49.0548	67.1016	66.1246				55.64	7.87543	8.05873	13.7795	14.2184	23.7	23.8571	38.3464	38.4287	57.1232	56.5304				56.22	8.89941	9.40947	16.3053	16.885	28.5303	28.8147	43.2433
55.74	9.45862	9.8463	16.9132	17.4133	29.7146	30.0904	45.5598	45.5923	64.6306	63.8338				55.74	11.4307	11.8075	19.9183	20.2972	32.9076	33.1959	49.1257	49.055	67.1164	66.1246				55.74	7.88324	8.06063	13.7857	14.2208	23.7007	23.8589	38.3511	38.4293	57.1341	56.5304				56.32	8.90491	9.41108	16.3163	16.8865	28.5256	28.8154	43.2511
55.84	9.46564	9.8486	16.9125	17.4159	29.7318	30.0923	45.5769	45.5926	64.6407	63.8338				55.84	11.4354	11.8101	19.923	20.3	32.9201	33.1975	49.1273	49.0552	67.1281	66.1246				55.84	7.88324	8.06251	13.7834	14.2231	23.7125	23.8607	38.3511	38.4298	57.1388	56.5304				56.42	8.9198	9.41268	16.3232	16.8881	28.528	28.816	43.2621
55.94	9.47815	9.85088	16.9195	17.4185	29.7411	30.0942	45.5847	45.5929	64.6665	63.8338				55.94	11.4323	11.8126	19.9308	20.3027	32.9201	33.199	49.1304	49.0554	67.1359	66.1246				55.94	7.88245	8.06439	13.7811	14.2254	23.7054	23.8625	38.3519	38.4304	57.1404	56.5305				56.52	8.9104	9.41427	16.3303	16.8896	28.5256	28.8167	43.2511
56.04	9.48517	9.85315	16.9249	17.4211	29.7411	30.0961	45.5988	45.5932	64.6813	63.8338				56.04	11.4346	11.8152	19.923	20.3054	32.9271	33.2006	49.121	49.0555	67.139	66.1246				56.04	7.88324	8.06626	13.7857	14.2277	23.7195	23.8642	38.3659	38.4309	57.1528	56.5305				56.62	8.91431	9.41585	16.3257	16.8912	28.535	28.8173	43.2582
56.14	9.47577	9.85541	16.9273	17.4237	29.7341	30.098	45.5917	45.5934	64.679	63.8338				56.14	11.4401	11.8177	19.9395	20.3081	32.9443	33.2021	49.1351	49.0557	67.157	66.1246				56.14	7.89966	8.06812	13.7834	14.23	23.7078	23.866	38.3706	38.4315	57.1458	56.5305				56.72	8.93542	9.41742	16.3163	16.8927	28.5428	28.818	43.2637
56.24	9.47504	9.85766	16.9101	17.4263	29.7341	30.0998	45.6019	45.5937	64.6931	63.8338				56.24	11.4502	11.8202	19.9426	20.3108	32.9482	33.2036	49.1351	49.0559	67.1672	66.1246				56.24	7.91449	8.06996	13.7928	14.2323	23.7172	23.8677	38.3784	38.432	57.1435	56.5305				56.82	8.94006	9.41898	16.3365	16.8942	28.5436	28.8186	43.2831
56.34	9.46252	9.85989	16.9125	17.4288	29.7286	30.1017	45.598	45.594	64.6884	63.8338				56.34	11.4565	11.8227	19.9426	20.3135	32.9631	33.2051	49.1421	49.0561	67.1789	66.1246				56.34	7.9231	8.0718	13.8029	14.2345	23.7367	23.8694	38.3948	38.4325	57.163	56.5305				56.92	8.95959	9.42053	16.3545	16.8957	28.553	28.8192	43.3074
56.44	9.46094	9.86211	16.9148	17.4313	29.7255	30.1035	45.5964	45.5943	64.6884	63.8338				56.44	11.4705	11.8252	19.9395	20.3161	32.9717	33.2066	49.1468	49.0563	67.1836	66.1246				56.44	7.92462	8.07362	13.8115	14.2368	23.7359	23.8711	38.4019	38.433	57.174	56.5305				57.02	8.95496	9.42207	16.3593	16.8972	28.5725	28.8198	43.3168
56.54	9.45392	9.86432	16.9249	17.4338	29.7286	30.1053	45.598	45.5946	64.6962	63.8338				56.54	11.4494	11.8277	19.9371	20.3187	32.9537	33.2081	49.1444	49.0565	67.1765	66.1246				56.54	7.93482	8.07544	13.8318	14.239	23.7499	23.8728	38.4081	38.4335	57.1802	56.5306				57.12	8.96118	9.42361	16.3772	16.8987	28.5702	28.8204	43.3285
56.64	9.47345	9.86651	16.9179	17.4363	29.7435	30.1071	45.6042	45.5948	64.711	63.8338				56.64	11.4565	11.8301	19.9395	20.3213	32.9678	33.2096	49.1499	49.0566	67.1766	66.1246				56.64	7.96216	8.07724	13.835	14.2412	23.7609	23.8745	38.4073	38.434	57.1904	56.5306				57.22	8.9635	9.42513	16.3655	16.9001	28.5514	28.821	43.3214
56.74	9.48047	9.86869	16.9351	17.4388	29.7435	30.1088	45.5995	45.5951	64.7204	63.8339				56.74	11.4932	11.8326	19.9574	20.3239	32.9896	33.211	49.1765	49.0568	67.2015	66.1246				56.74	7.96057	8.07903	13.8623	14.2434	23.7828	23.8761	38.4362	38.4345	57.2169	56.5306				57.32	8.97449	9.42664	16.3671	16.9016	28.5663	28.8216	43.3363
56.84	9.49768	9.87086	16.932	17.4412	29.7529	30.1106	45.623	45.5954	64.7438	63.8339				56.84	11.4901	11.835	19.9738	20.3265	33.0021	33.2124	49.1859	49.057	67.218	66.1246				56.84	7.97308	8.08082	13.8568	14.2456	23.7859	23.8777	38.4401	38.435	57.2216	56.5306				57.42	8.98853	9.42814	16.3733	16.903	28.5803	28.8222	43.3488
56.94	9.48987	9.87301	16.9413	17.4436	29.756	30.1123	45.6207	45.5956	64.7469	63.8339				56.94	11.4893	11.8374	19.9738	20.329	33.0021	33.2139	49.189	49.0571	67.2227	66.1246				56.94	7.97308	8.08259	13.8732	14.2477	23.7953	23.8794	38.4534	38.4355	57.2404	56.5306				57.52	8.99475	9.42963	16.3678	16.9044	28.585	28.8228	43.3566
57.04	9.49219	9.87516	16.9421	17.4461	29.7677	30.114	45.6355	45.5959	64.761	63.8339				57.04	11.4987	11.8398	19.9847	20.3315	33.0052	33.2153	49.2038	49.0573	67.2328	66.1246				57.04	7.97699	8.08435	13.8779	14.2499	23.7976	23.881	38.4487	38.436	57.2482	56.5306				57.62	9.00415	9.43112	16.3873	16.9058	28.5959	28.8234	43.3777
57.14	9.49298	9.87729	16.9421	17.4485	29.7513	30.1157	45.6355	45.5961	64.7548	63.8339				57.14	11.5057	11.8422	19.9894	20.334	33.0099	33.2167	49.2132	49.0575	67.2406	66.1246				57.14	7.9895	8.08611	13.8873	14.252	23.7945	23.8826	38.4636	38.4365	57.2552	56.5306				57.72	9.00342	9.43259	16.3788	16.9072	28.5913	28.8239	43.3965
57.24	9.5094	9.87941	16.9453	17.4508	29.7529	30.1174	45.6332	45.5964	64.7642	63.8339				57.24	11.5057	11.8446	19.9941	20.3365	33.0178	33.218	49.2202	49.0576	67.2453	66.1246				57.24	7.99182	8.08785	13.8975	14.2541	23.807	23.8842	38.4816	38.4369	57.2716	56.5306				57.82	8.98853	9.43405	16.385	16.9086	28.5725	28.8245	43.3871
57.34	9.52734	9.88151	16.9539	17.4532	29.7591	30.1191	45.6433	45.5966	64.7813	63.8339				57.34	11.4979	11.8469	19.9738	20.339	33.0115	33.2194	49.2202	49.0578	67.2375	66.1247				57.34	7.9848	8.08958	13.8998	14.2562	23.8163	23.8857	38.4823	38.4374	57.2794	56.5307				57.92	8.98926	9.43551	16.385	16.91	28.5826	28.825	43.3901
57.44	9.53595	9.8836	16.9586	17.4556	29.7794	30.1207	45.6566	45.5969	64.7977	63.8339				57.44	11.4861	11.8492	19.9816	20.3414	33.0139	33.2207	49.2202	49.0579	67.2422	66.1247				57.44	7.9762	8.0913	13.9108	14.2583	23.8117	23.8873	38.4777	38.4379	57.281	56.5307				58.02	9.00183	9.43695	16.3788	16.9114	28.5858	28.8256	43.3949
57.54	9.54065	9.88569	16.9703	17.4579	29.781	30.1224	45.6761	45.5971	64.8141	63.8339				57.54	11.494	11.8516	19.9847	20.3439	33.017	33.2221	49.2233	49.0581	67.2406	66.1247				57.54	7.9809	8.09301	13.9029	14.2604	23.7976	23.8888	38.4784	38.4383	57.27	56.5307				58.12	9.01978	9.43839	16.3834	16.9127	28.61	28.8261	43.4073
57.64	9.55548	9.88776	16.9687	17.4602	29.7911	30.124	45.6832	45.5973	64.829	63.8339				57.64	11.5104	11.8539	19.9941	20.3463	33.0342	33.2234	49.2491	49.0582	67.2547	66.1247				57.64	7.99731	8.09472	13.924	14.2625	23.8101	23.8903	38.4878	38.4388	57.2794	56.5307				58.22	9.01196	9.43981	16.385	16.9141	28.6038	28.8266	43.4027
57.74	9.55389	9.88981	16.9851	17.4625	29.7817	30.1256	45.7011	45.5975	64.8391	63.8339				57.74	11.5057	11.8562	20.0027	20.3487	33.0381	33.2247	49.2515	49.0584	67.2687	66.1247				57.74	7.99341	8.09641	13.9365	14.2645	23.8218	23.8918	38.5003	38.4392	57.2966	56.5307				58.32	9.00098	9.44123	16.3967	16.9154	28.6014	28.8272	43.4113
57.84	9.55157	9.89186	16.9812	17.4648	29.7872	30.1272	45.7019	45.5978	64.8368	63.8339				57.84	11.4979	11.8585	19.9973	20.3511	33.0256	33.226	49.2515	49.0585	67.264	66.1247				57.84	7.99963	8.09809	13.9357	14.2666	23.8187	23.8933	38.5112	38.4396	57.2982	56.5307				58.42	9.00733	9.44264	16.4045	16.9167	28.6077	28.8277	43.4144
57.94	9.56097	9.89389	16.996	17.4671	29.7997	30.1288	45.6965	45.598	64.8493	63.8339				57.94	11.5057	11.8607	20.0082	20.3534	33.0287	33.2273	49.2515	49.0587	67.2687	66.1247				57.94	8.01135	8.09977	13.9443	14.2686	23.8257	23.8948	38.5081	38.4401	57.2958	56.5307				58.52	9.02991	9.44404	16.4092	16.9181	28.6318	28.8282	43.4331
58.04	9.57813	9.89591	16.9976	17.4693	29.8216	30.1304	45.7136	45.5982	64.8563	63.8339				58.04	11.5174	11.863	20.0129	20.3558	33.0365	33.2285	49.2632	49.0588	67.2687	66.1247				58.04	7.99731	8.10143	13.9576	14.2706	23.839	23.8963	38.5167	38.4405	57.3013	56.5307				58.62	9.03381	9.44543	16.4312	16.9194	28.6288	28.8287	43.4496
58.14	9.57501	9.89792	17.0125	17.4715	29.8232	30.1319	45.7152	45.5984	64.8563	63.8339				58.14	11.5127	11.8653	20.0246	20.3581	33.0623	33.2298	49.278	49.0589	67.2883	66.1247				58.14	8.00745	8.10309	13.9631	14.2726	23.8312	23.8978	38.5198	38.4409	57.3154	56.5307				58.72	9.04321	9.44681	16.4241	16.9207	28.6428	28.8292	43.4613
58.24	9.58282	9.89992	17.0125	17.4738	29.8185	30.1335	45.7175	45.5986	64.8563	63.8339				58.24	11.5104	11.8675	20.0277	20.3604	33.0677	33.2311	49.2858	49.0591	67.2961	66.1247				58.24	8.00903	8.10473	13.9779	14.2746	23.8484	23.8992	38.5433	38.4413	57.3255	56.5308				58.82	9.04553	9.44818	16.4381	16.9219	28.6569	28.8297	43.4644
58.34	9.58441	9.90191	17.0125	17.476	29.8216	30.135	45.7152	45.5989	64.868	63.8339				58.34	11.5252	11.8697	20.0418	20.3627	33.0889	33.2323	49.2882	49.0592	67.3203	66.1247				58.34	8.03479	8.10637	13.9842	14.2765	23.8547	23.9006	38.5503	38.4417	57.3349	56.5308				58.92	9.0542	9.44955	16.4546	16.9232	28.6655	28.8302	43.4723
58.44	9.59296	9.90388	17.014	17.4781	29.8341	30.1365	45.7332	45.5991	64.879	63.8339				58.44	11.5369	11.8719	20.0472	20.365	33.0959	33.2335	49.3022	49.0593	67.3273	66.1247				58.44	8.0434	8.10799	14.0092	14.2785	23.8679	23.9021	38.5729	38.4421	57.3528	56.5308				59.02	9.03613	9.4509	16.4467	16.9245	28.6569	28.8307	43.4738
58.54	9.59924	9.90584	17.0265	17.4803	29.8396	30.138	45.7394	45.5993	64.8821	63.8339				58.54	11.5236	11.8741	20.0519	20.3672	33.1021	33.2347	49.3085	49.0595	67.3375	66.1247				58.54	8.0434	8.10961	14.0209	14.2804	23.8875	23.9035	38.5894	38.4425	57.3693	56.5308				59.12	9.05652	9.45225	16.4709	16.9257	28.6725	28.8312	43.4933
58.64	9.61096	9.9078	17.032	17.4825	29.8528	30.1395	45.7566	45.5995	64.8977	63.8339				58.64	11.526	11.8763	20.0598	20.3695	33.0998	33.2359	49.303	49.0596	67.3398	66.1247				58.64	8.05981	8.11121	14.0186	14.2824	23.8757	23.9049	38.5776	38.4429	57.3771	56.5308				59.22	9.05261	9.45359	16.4608	16.927	28.6561	28.8316	43.4847
58.74	9.60626	9.90974	17.0367	17.4846	29.8693	30.1409	45.7644	45.5997	64.9118	63.8339				58.74	11.5377	11.8785	20.0519	20.3717	33.1045	33.2371	49.3148	49.0597	67.3398	66.1247				58.74	8.06683	8.11281	14.042	14.2843	23.882	23.9063	38.6089	38.4433	57.3935	56.5308				59.32	9.06116	9.45492	16.4749	16.9282	28.6796	28.8321	43.4972
58.84	9.61096	9.91167	17.0343	17.4867	29.874	30.1424	45.7785	45.5999	64.9235	63.8339				58.84	11.5369	11.8806	20.0519	20.3739	33.1084	33.2383	49.3218	49.0599	67.3391	66.1247				58.84	8.05823	8.1144	14.0568	14.2862	23.8922	23.9076	38.6105	38.4437	57.4091	56.5308				59.42	9.06433	9.45624	16.4686	16.9294	28.6647	28.8326	43.4965
58.94	9.59686	9.91358	17.0461	17.4889	29.8794	30.1438	45.7784	45.6001	64.9258	63.8339				58.94	11.533	11.8827	20.0598	20.3761	33.0951	33.2394	49.3327	49.06	67.35	66.1247				58.94	8.06763	8.11598	14.0521	14.2881	23.8992	23.909	38.619	38.4441	57.3989	56.5308				59.52	9.05884	9.45755	16.4827	16.9306	28.6819	28.833	43.5082
59.04	9.60394	9.91549	17.0554	17.491	29.8818	30.1452	45.7816	45.6003	64.9235	63.8339				59.04	11.5447	11.8849	20.0715	20.3783	33.1045	33.2406	49.3491	49.0601	67.3547	66.1247				59.04	8.07776	8.11755	14.0693	14.2899	23.9117	23.9103	38.6401	38.4444	57.4247	56.5308				59.62	9.06348	9.45885	16.485	16.9318	28.6959	28.8335	43.5206
59.14	9.62109	9.91739	17.0585	17.493	29.8935	30.1467	45.7972	45.6004	64.9337	63.8339				59.14	11.5479	11.887	20.0629	20.3805	33.1216	33.2417	49.3522	49.0602	67.3578	66.1247				59.14	8.06763	8.11911	14.0865	14.2918	23.9265	23.9117	38.6511	38.4448	57.4349	56.5308				59.72	9.07446	9.46015	16.4866	16.933	28.6952	28.8339	43.5323
59.24	9.60547	9.91927	17.0632	17.4951	29.8802	30.1481	45.7917	45.6006	64.918	63.8339				59.24	11.5408	11.8891	20.0762	20.3826	33.1271	33.2428	49.3647	49.0603	67.3672	66.1247				59.24	8.05511	8.12067	14.0803	14.2936	23.9164	23.913	38.6573	38.4452	57.4279	56.5308				59.82	9.06274	9.46144	16.4951	16.9342	28.6936	28.8344	43.5339
59.34	9.61877	9.92114	17.0663	17.4972	29.8919	30.1494	45.8051	45.6008	64.9235	63.8339				59.34	11.5463	11.8912	20.0832	20.3848	33.1436	33.244	49.3929	49.0604	67.3789	66.1247				59.34	8.05511	8.12221	14.0693	14.2955	23.9117	23.9143	38.655	38.4455	57.4279	56.5309				59.92	9.06042	9.46272	16.4976	16.9354	28.6936	28.8348	43.5527
59.44	9.61719	9.92301	17.0789	17.4992	29.8896	30.1508	45.8035	45.601	64.9297	63.8339				59.44	11.5408	11.8933	20.0707	20.3869	33.1396	33.2451	49.3968	49.0606	67.3898	66.1247				59.44	8.0434	8.12374	14.0646	14.2973	23.9203	23.9156	38.6479	38.4459	57.4294	56.5309				60.02	9.04553	9.46399	16.5006	16.9365	28.6959	28.8352	43.5542
59.54	9.62189	9.92486	17.0757	17.5012	29.9083	30.1522	45.8113	45.6012	64.9344	63.8339				59.54	11.5291	11.8953	20.0613	20.389	33.1349	33.2462	49.3921	49.0607	67.3976	66.1247				59.54	8.0434	8.12527	14.0646	14.2991	23.907	23.9169	38.6558	38.4462	57.4396	56.5309				60.12	9.04553	9.46525	16.51	16.9377	28.717	28.8357	43.5652
59.64	9.62347	9.9267	17.0945	17.5032	29.913	30.1535	45.8129	45.6013	64.9431	63.8339				59.64	11.5439	11.8974	20.0707	20.3911	33.1467	33.2472	49.4163	49.0608	67.4094	66.1247				59.64	8.0387	8.12679	14.0693	14.3009	23.9117	23.9182	38.6722	38.4466	57.4396	56.5309				60.22	9.04639	9.46651	16.5077	16.9388	28.7046	28.8361	43.5668
59.74	9.63751	9.92853	17.1078	17.5052	29.9153	30.1549	45.8363	45.6015	64.9462	63.8339				59.74	11.5565	11.8994	20.0668	20.3931	33.1576	33.2483	49.4382	49.0609	67.4211	66.1247				59.74	8.0434	8.1283	14.0599	14.3027	23.9039	23.9194	38.6714	38.4469	57.4349	56.5309				60.32	9.05566	9.46775	16.5068	16.94	28.7037	28.8365	43.5753
59.84	9.64923	9.93035	17.1046	17.5072	29.9279	30.1562	45.8629	45.6017	64.9665	63.8339				59.84	11.533	11.9015	20.0598	20.3952	33.1506	33.2494	49.4312	49.061	67.4172	66.1247				59.84	8.03558	8.1298	14.0685	14.3045	23.9039	23.9207	38.6714	38.4472	57.4435	56.5309				60.42	9.08228	9.46899	16.51	16.9411	28.7139	28.8369	43.5909
59.94	9.62891	9.93216	17.0992	17.5092	29.9279	30.1575	45.8574	45.6018	64.961	63.8339				59.94	11.5494	11.9035	20.084	20.3972	33.1623	33.2504	49.446	49.0611	67.4289	66.1247				59.94	8.03717	8.13129	14.0795	14.3063	23.9039	23.9219	38.6893	38.4476	57.4474	56.5309				60.52	9.08618	9.47022	16.5093	16.9422	28.7382	28.8373	43.5996
60.04	9.61096	9.93396	17.1062	17.5111	29.9247	30.1588	45.8605	45.602	64.9626	63.8339				60.04	11.5447	11.9055	20.0762	20.3993	33.1506	33.2515	49.439	49.0612	67.4203	66.1247				60.04	8.0387	8.13277	14.0811	14.308	23.9008	23.9232	38.6839	38.4479	57.463	56.5309				60.62	9.07996	9.47144	16.5038	16.9433	28.7343	28.8377	43.6082
60.14	9.63049	9.93574	17.1171	17.5131	29.9396	30.1601	45.8707	45.6022	64.9766	63.8339				60.14	11.5486	11.9075	20.0871	20.4013	33.1514	33.2525	49.4445	49.0613	67.4172	66.1247				60.14	8.0426	8.13424	14.092	14.3097	23.9148	23.9244	38.6987	38.4482	57.4622	56.5309				60.72	9.07288	9.47266	16.4944	16.9444	28.7327	28.8381	43.6042
60.24	9.63593	9.93752	17.1469	17.515	29.938	30.1614	45.8855	45.6023	64.9805	63.8339				60.24	11.5447	11.9095	20.0785	20.4033	33.1381	33.2535	49.446	49.0614	67.4219	66.1247				60.24	8.02387	8.13571	14.0865	14.3115	23.914	23.9256	38.7057	38.4485	57.4677	56.5309				60.82	9.08618	9.47387	16.4974	16.9455	28.735	28.8385	43.6128
60.34	9.65472	9.93929	17.1453	17.5169	29.9599	30.1626	45.9144	45.6025	65.011	63.8339				60.34	11.5447	11.9114	20.0832	20.4053	33.1389	33.2545	49.4585	49.0615	67.4398	66.1247				60.34	8.02386	8.13717	14.0803	14.3132	23.8882	23.9268	38.6839	38.4489	57.4513	56.5309				60.92	9.09167	9.47507	16.4976	16.9466	28.7437	28.8389	43.6129
60.44	9.65704	9.94105	17.1437	17.5188	29.9685	30.1639	45.9183	45.6026	65.0087	63.8339				60.44	11.5486	11.9134	20.0715	20.4072	33.1428	33.2555	49.4577	49.0616	67.4336	66.1247				60.44	8.02777	8.13861	14.0936	14.3149	23.9086	23.928	38.6987	38.4492	57.4544	56.5309				61.02	9.10022	9.47626	16.4944	16.9477	28.7506	28.8393	43.6128
60.54	9.66486	9.94279	17.1367	17.5207	29.9739	30.1651	45.9277	45.6028	65.0235	63.8339				60.54	11.5494	11.9153	20.0793	20.4092	33.1506	33.2565	49.4663	49.0617	67.4445	66.1247				60.54	8.02386	8.14005	14.1029	14.3166	23.9187	23.9292	38.7175	38.4495	57.4591	56.5309				61.12	9.11353	9.47744	16.5084	16.9487	28.7639	28.8397	43.655
60.64	9.66016	9.94453	17.1335	17.5226	29.9818	30.1663	45.9371	45.6029	65.0313	63.8339				60.64	11.5713	11.9173	20.0879	20.4111	33.1701	33.2575	49.4913	49.0618	67.468	66.1247				60.64	8.02075	8.14149	14.0928	14.3183	23.9055	23.9304	38.7073	38.4498	57.456	56.5309				61.22	9.11511	9.47862	16.5194	16.9498	28.774	28.8401	43.6566
60.74	9.66174	9.94626	17.1476	17.5244	29.9786	30.1676	45.941	45.6031	65.0352	63.8339				60.74	11.5807	11.9192	20.0785	20.4131	33.1639	33.2585	49.4937	49.0619	67.468	66.1247				60.74	8.01917	8.14291	14.0834	14.3199	23.8961	23.9315	38.7073	38.4501	57.4513	56.531				61.32	9.11975	9.47979	16.524	16.9508	28.7874	28.8404	43.6597
60.84	9.66486	9.94797	17.1437	17.5263	29.9911	30.1688	45.9504	45.6032	65.0345	63.8339				60.84	11.5651	11.9211	20.0848	20.415	33.1662	33.2594	49.5054	49.062	67.468	66.1247				60.84	8.01215	8.14433	14.0873	14.3216	23.907	23.9327	38.7089	38.4504	57.4544	56.531				61.42	9.12134	9.48095	16.5452	16.9519	28.8108	28.8408	43.6722
60.94	9.66797	9.94968	17.1414	17.5281	29.9966	30.17	45.9542	45.6034	65.0219	63.8339				60.94	11.5588	11.923	20.0808	20.4169	33.1646	33.2604	49.5116	49.0621	67.4781	66.1247				60.94	8.01526	8.14573	14.0936	14.3232	23.9086	23.9338	38.7183	38.4507	57.4638	56.531				61.52	9.10962	9.4821	16.5389	16.9529	28.7928	28.8412	43.6722
61.04	9.67737	9.95138	17.1461	17.53	29.999	30.1711	45.9543	45.6035	65.0337	63.8339				61.04	11.5659	11.9249	20.084	20.4188	33.167	33.2613	49.514	49.0621	67.4852	66.1247				61.04	8.03326	8.14713	14.099	14.3249	23.914	23.9349	38.7261	38.451	57.4653	56.531				61.62	9.11194	9.48325	16.5537	16.9539	28.7936	28.8415	43.673
61.14	9.68439	9.95306	17.1679	17.5318	30.006	30.1723	45.9879	45.6037	65.0477	63.8339				61.14	11.583	11.9268	20.1027	20.4206	33.1935	33.2622	49.5405	49.0622	67.4992	66.1247				61.14	8.03088	8.14852	14.1154	14.3265	23.9164	23.9361	38.7464	38.4512	57.488	56.531				61.72	9.12292	9.48439	16.5585	16.9549	28.8108	28.8419	43.6941
61.24	9.6875	9.95474	17.1773	17.5336	30.0224	30.1735	46.0027	45.6038	65.0657	63.8339				61.24	11.583	11.9287	20.1066	20.4225	33.1888	33.2632	49.5327	49.0623	67.5023	66.1247				61.24	8.03247	8.14991	14.099	14.3281	23.9234	23.9372	38.7448	38.4515	57.4974	56.531				61.82	9.11584	9.48552	16.5764	16.9559	28.8108	28.8422	43.7019
61.34	9.6969	9.95641	17.1843	17.5353	30.045	30.1746	46.0285	45.6039	65.0814	63.8339				61.34	11.569	11.9305	20.084	20.4243	33.167	33.2641	49.5241	49.0624	67.4836	66.1247				61.34	8.02618	8.15128	14.1123	14.3297	23.9304	23.9383	38.7495	38.4518	57.4872	56.531				61.92	9.10571	9.48665	16.578	16.9569	28.8186	28.8426	43.6957
61.44	9.69611	9.95806	17.1874	17.5371	30.049	30.1758	46.0261	45.6041	65.0907	63.8339				61.44	11.583	11.9324	20.0933	20.4262	33.1693	33.265	49.5483	49.0625	67.5023	66.1247				61.44	8.03638	8.15265	14.1029	14.3313	23.9281	23.9394	38.7565	38.4521	57.4857	56.531				62.02	9.12134	9.48776	16.585	16.9579	28.8326	28.8429	43.7097
61.54	9.68439	9.95971	17.1937	17.5389	30.0521	30.1769	46.0261	45.6042	65.0922	63.8339				61.54	11.5807	11.9342	20.091	20.428	33.1771	33.2659	49.5601	49.0626	67.5039	66.1247				61.54	8.04028	8.15401	14.1006	14.3329	23.9187	23.9404	38.7456	38.4523	57.4833	56.531				62.12	9.12134	9.48887	16.5936	16.9589	28.8342	28.8432	43.7222
61.64	9.68909	9.96135	17.2109	17.5406	30.0497	30.178	46.0433	45.6043	65.1009	63.8339				61.64	11.5877	11.936	20.0957	20.4298	33.1865	33.2668	49.5569	49.0626	67.5117	66.1247				61.64	8.02618	8.15536	14.0912	14.3345	23.9117	23.9415	38.7542	38.4526	57.4857	56.531				62.22	9.12134	9.48998	16.5959	16.9599	28.8342	28.8436	43.7332
61.74	9.71094	9.96298	17.2156	17.5423	30.0685	30.1791	46.0621	45.6045	65.1298	63.8339				61.74	11.5877	11.9378	20.1113	20.4316	33.1818	33.2676	49.5554	49.0627	67.5266	66.1247				61.74	8.02386	8.1567	14.0795	14.336	23.907	23.9426	38.7448	38.4529	57.4904	56.531				62.32	9.12683	9.49107	16.5959	16.9608	28.8319	28.8439	43.7402
61.84	9.71252	9.9646	17.2265	17.5441	30.0763	30.1802	46.0699	45.6046	65.1368	63.8339				61.84	11.5924	11.9396	20.1262	20.4334	33.1935	33.2685	49.5812	49.0628	67.5383	66.1247				61.84	8.03168	8.15804	14.092	14.3376	23.9195	23.9436	38.7573	38.4531	57.4904	56.531				62.42	9.10962	9.49216	16.5944	16.9618	28.8147	28.8442	43.7214
61.94	9.72345	9.96621	17.2133	17.5458	30.0841	30.1813	46.0925	45.6047	65.1329	63.8339				61.94	11.5978	11.9414	20.1168	20.4351	33.1857	33.2694	49.5905	49.0629	67.5484	66.1247				61.94	8.02856	8.15937	14.1053	14.3391	23.9211	23.9447	38.7542	38.4534	57.4982	56.531				62.52	9.11194	9.49324	16.5897	16.9627	28.8209	28.8446	43.7214
62.04	9.71954	9.96781	17.2304	17.5475	30.0966	30.1824	46.0894	45.6048	65.1376	63.8339				62.04	11.5932	11.9432	20.1183	20.4369	33.1818	33.2702	49.5991	49.0629	67.5391	66.1247				62.04	8.03558	8.16069	14.1107	14.3407	23.9187	23.9457	38.7565	38.4536	57.4935	56.531				62.62	9.11353	9.49432	16.5959	16.9637	28.8085	28.8449	43.7339
62.14	9.72345	9.9694	17.2156	17.5492	30.0997	30.1834	46.1105	45.605	65.147	63.8339				62.14	11.6104	11.945	20.1301	20.4386	33.1935	33.2711	49.6061	49.063	67.5461	66.1247				62.14	8.03558	8.162	14.1154	14.3422	23.9234	23.9467	38.769	38.4539	57.4951	56.531				62.72	9.12683	9.49539	16.6116	16.9646	28.8225	28.8452	43.7504
62.24	9.71564	9.97098	17.2234	17.5508	30.0997	30.1845	46.1129	45.6051	65.1446	63.8339				62.24	11.6315	11.9468	20.1582	20.4403	33.2014	33.2719	49.6202	49.0631	67.5656	66.1247				62.24	8.03088	8.16331	14.1154	14.3437	23.9312	23.9477	38.7737	38.4541	57.4935	56.531				62.82	9.13147	9.49645	16.6256	16.9655	28.8225	28.8455	43.7621
62.34	9.71094	9.97255	17.2203	17.5525	30.095	30.1856	46.1113	45.6052	65.1415	63.8339				62.34	11.6385	11.9485	20.1621	20.4421	33.1982	33.2727	49.6343	49.0632	67.5625	66.1247				62.34	8.03558	8.16461	14.1138	14.3452	23.9312	23.9487	38.7714	38.4544	57.4982	56.531				62.92	9.15259	9.4975	16.6194	16.9664	28.8342	28.8458	43.7605
62.44	9.70392	9.97411	17.2109	17.5541	30.088	30.1866	46.1089	45.6053	65.1376	63.8339				62.44	11.6432	11.9502	20.1652	20.4438	33.1935	33.2735	49.6343	49.0632	67.5742	66.1247				62.44	8.03717	8.1659	14.1084	14.3467	23.9429	23.9497	38.7769	38.4546	57.5029	56.531				63.02	9.15259	9.49855	16.6155	16.9674	28.842	28.8461	43.7706
62.54	9.68909	9.97567	17.2156	17.5558	30.0849	30.1876	46.1207	45.6054	65.1298	63.8339				62.54	11.6455	11.952	20.1636	20.4454	33.1888	33.2744	49.6327	49.0633	67.5797	66.1247				62.54	8.02618	8.16718	14.1201	14.3481	23.9476	23.9507	38.7816	38.4549	57.5099	56.531				63.12	9.15027	9.49959	16.6053	16.9683	28.8342	28.8464	43.7621
62.64	9.69611	9.97721	17.2234	17.5574	30.095	30.1886	46.1301	45.6055	65.1345	63.8339				62.64	11.6268	11.9537	20.1465	20.4471	33.1818	33.2752	49.6187	49.0634	67.582	66.1247				62.64	8.03558	8.16846	14.1177	14.3496	23.9453	23.9517	38.7878	38.4551	57.5052	56.531				63.22	9.1416	9.50063	16.61	16.9692	28.8483	28.8467	43.7745
62.74	9.69141	9.97875	17.2398	17.559	30.1075	30.1896	46.1472	45.6057	65.1524	63.8339				62.74	11.6346	11.9554	20.1418	20.4488	33.1701	33.276	49.6234	49.0634	67.5891	66.1247				62.74	8.0481	8.16973	14.1232	14.3511	23.9429	23.9527	38.7886	38.4553	57.5146	56.531				63.32	9.14246	9.50166	16.6171	16.97	28.8632	28.847	43.7816
62.84	9.71252	9.98027	17.2234	17.5606	30.1193	30.1906	46.1667	45.6058	65.1688	63.8339				62.84	11.6315	11.9571	20.1582	20.4504	33.1748	33.2767	49.6304	49.0635	67.5969	66.1247				62.84	8.0473	8.17099	14.1326	14.3525	23.9554	23.9536	38.8011	38.4556	57.5255	56.531				63.42	9.14636	9.50268	16.6093	16.9709	28.8553	28.8473	43.7933
62.94	9.69611	9.98179	17.2234	17.5622	30.1075	30.1916	46.1597	45.6059	65.1735	63.8339				62.94	11.64	11.9588	20.1832	20.4521	33.2037	33.2775	49.6483	49.0636	67.6148	66.1247				62.94	8.0426	8.17224	14.1381	14.354	23.9547	23.9546	38.8034	38.4558	57.5372	56.5311				63.52	9.16663	9.50369	16.6116	16.9718	28.86	28.8476	43.8097
63.04	9.70392	9.9833	17.2187	17.5638	30.1154	30.1926	46.1644	45.606	65.1884	63.8339				63.04	11.644	11.9605	20.1808	20.4537	33.1896	33.2783	49.6546	49.0636	67.6164	66.1247				63.04	8.02386	8.17349	14.1498	14.3554	23.9492	23.9555	38.8081	38.456	57.5396	56.5311				63.62	9.18152	9.5047	16.6334	16.9727	28.8726	28.8479	43.8207
63.14	9.69922	9.9848	17.2164	17.5654	30.1154	30.1936	46.155	45.6061	65.1837	63.8339				63.14	11.658	11.9621	20.1926	20.4553	33.2061	33.2791	49.6694	49.0637	67.6164	66.1247				63.14	8.02386	8.17473	14.1365	14.3568	23.9406	23.9565	38.805	38.4562	57.5357	56.5311				63.72	9.17212	9.5057	16.6272	16.9735	28.8701	28.8482	43.8175
63.24	9.67426	9.98629	17.2226	17.5669	30.1318	30.1946	46.1605	45.6062	65.1813	63.8339				63.24	11.6494	11.9638	20.2004	20.4569	33.2131	33.2798	49.6694	49.0638	67.6211	66.1247				63.24	8.03558	8.17596	14.142	14.3582	23.9429	23.9574	38.8026	38.4565	57.5396	56.5311				63.82	9.15649	9.5067	16.6233	16.9744	28.8616	28.8484	43.8113
63.34	9.67578	9.98778	17.207	17.5685	30.138	30.1955	46.1785	45.6063	65.1954	63.8339				63.34	11.6588	11.9655	20.2051	20.4585	33.2225	33.2806	49.671	49.0638	67.6359	66.1247				63.34	8.02386	8.17718	14.1349	14.3596	23.9429	23.9583	38.7894	38.4567	57.5458	56.5311				63.92	9.16272	9.50769	16.6272	16.9752	28.8655	28.8487	43.8324
63.44	9.66797	9.98925	17.2234	17.57	30.1185	30.1965	46.1707	45.6064	65.1797	63.8339				63.44	11.6932	11.9671	20.2394	20.4601	33.2552	33.2813	49.6991	49.0639	67.6719	66.1247				63.44	8.03479	8.1784	14.1428	14.361	23.9429	23.9593	38.805	38.4569	57.5411	56.5311				64.02	9.17444	9.50867	16.6412	16.9761	28.8756	28.849	43.8315
63.54	9.69299	9.99072	17.2203	17.5716	30.1435	30.1974	46.1957	45.6065	65.1962	63.8339				63.54	11.7041	11.9687	20.2473	20.4617	33.2592	33.282	49.696	49.0639	67.6859	66.1247				63.54	8.0481	8.17961	14.1576	14.3624	23.946	23.9602	38.7987	38.4571	57.5443	56.5311				64.12	9.19165	9.50965	16.6522	16.9769	28.8905	28.8492	43.8519
63.64	9.67188	9.99217	17.2234	17.5731	30.1372	30.1983	46.1941	45.6066	65.1993	63.8339				63.64	11.7049	11.9703	20.2433	20.4632	33.2646	33.2828	49.7085	49.064	67.682	66.1247				63.64	8.04651	8.18082	14.1756	14.3638	23.9594	23.9611	38.8128	38.4573	57.5536	56.5311				64.22	9.19556	9.51062	16.649	16.9777	28.8967	28.8495	43.8527
63.74	9.67657	9.99362	17.2351	17.5746	30.1482	30.1992	46.1957	45.6067	65.2173	63.8339				63.74	11.6901	11.972	20.2433	20.4648	33.2639	33.2835	49.7101	49.0641	67.675	66.1247				63.74	8.0434	8.18202	14.1693	14.3651	23.9578	23.9619	38.8128	38.4575	57.5638	56.5311				64.32	9.20496	9.51158	16.6835	16.9785	28.9124	28.8498	43.866
63.84	9.67658	9.99506	17.2429	17.5761	30.1583	30.2001	46.1988	45.6068	65.2149	63.8339				63.84	11.6901	11.9736	20.248	20.4663	33.2521	33.2842	49.7124	49.0641	67.6719	66.1247				63.84	8.0434	8.18321	14.1693	14.3665	23.9539	23.9628	38.8221	38.4577	57.5685	56.5311				64.42	9.19165	9.51254	16.6663	16.9794	28.9045	28.85	43.8636
63.94	9.67737	9.99649	17.2672	17.5776	30.1779	30.201	46.2136	45.6069	65.2235	63.8339				63.94	11.6955	11.9752	20.2504	20.4679	33.2521	33.2849	49.7077	49.0642	67.6742	66.1247				63.94	8.0434	8.18439	14.174	14.3678	23.9523	23.9637	38.8159	38.4579	57.588	56.5311				64.52	9.19324	9.51349	16.6663	16.9802	28.9045	28.8503	43.8652
64.04	9.70081	9.99792	17.2617	17.579	30.1904	30.2019	46.2199	45.607	65.2399	63.8339				64.04	11.687	11.9767	20.2433	20.4694	33.2474	33.2856	49.7085	49.0642	67.6633	66.1247				64.04	8.04028	8.18557	14.174	14.3691	23.9578	23.9646	38.8276	38.4581	57.588	56.5311				64.62	9.20728	9.51443	16.6663	16.981	28.9124	28.8505	43.8683
64.14	9.70001	9.99933	17.2593	17.5805	30.1966	30.2028	46.2292	45.6071	65.236	63.8339				64.14	11.6971	11.9783	20.2629	20.4709	33.2451	33.2863	49.7319	49.0643	67.6914	66.1247				64.14	8.05511	8.18674	14.1709	14.3705	23.9625	23.9654	38.8276	38.4583	57.5966	56.5311				64.72	9.20569	9.51537	16.6725	16.9818	28.9225	28.8508	43.8605
64.24	9.70001	10.0007	17.2617	17.5819	30.1896	30.2037	46.2269	45.6071	65.2391	63.8339				64.24	11.7002	11.9799	20.2629	20.4724	33.2521	33.287	49.7319	49.0643	67.6984	66.1247				64.24	8.05511	8.1879	14.1857	14.3718	23.9789	23.9663	38.8409	38.4585	57.6028	56.5311				64.82	9.21277	9.51631	16.689	16.9825	28.9249	28.851	43.8848
64.34	9.69141	10.0021	17.2664	17.5834	30.1896	30.2046	46.2339	45.6072	65.2391	63.8339				64.34	11.7135	11.9814	20.2746	20.4738	33.2686	33.2876	49.7405	49.0644	67.718	66.1247				64.34	8.05042	8.18906	14.1927	14.3731	23.9578	23.9671	38.8347	38.4587	57.6161	56.5311				64.92	9.23853	9.51723	16.6936	16.9833	28.928	28.8513	43.8956
64.44	9.70782	10.0035	17.282	17.5848	30.2013	30.2054	46.2488	45.6073	65.2626	63.8339				64.44	11.7283	11.983	20.3019	20.4753	33.2904	33.2883	49.7585	49.0644	67.7492	66.1247				64.44	8.05042	8.19021	14.1818	14.3744	23.9554	23.968	38.8394	38.4589	57.6115	56.5311				65.02	9.24475	9.51816	16.6975	16.9841	28.9342	28.8515	43.905
64.54	9.71875	10.0049	17.2937	17.5862	30.2052	30.2063	46.248	45.6074	65.2766	63.8339				64.54	11.7283	11.9845	20.3105	20.4768	33.2959	33.289	49.7484	49.0645	67.7492	66.1247				64.54	8.0434	8.19135	14.1888	14.3757	23.9695	23.9688	38.8464	38.459	57.6263	56.5311				65.12	9.26196	9.51907	16.7233	16.9849	28.9709	28.8518	43.9418
64.64	9.72345	10.0063	17.2789	17.5877	30.2286	30.2071	46.2621	45.6075	65.286	63.8339				64.64	11.7197	11.986	20.2957	20.4782	33.2935	33.2896	49.7499	49.0645	67.7554	66.1247				64.64	8.0481	8.19249	14.1818	14.377	23.9507	23.9696	38.8472	38.4592	57.6146	56.5311				65.22	9.27368	9.51998	16.7303	16.9856	28.9827	28.852	43.9526
64.74	9.72034	10.0077	17.2726	17.5891	30.2255	30.208	46.266	45.6076	65.2829	63.8339				64.74	11.733	11.9876	20.3082	20.4797	33.3045	33.2903	49.7562	49.0646	67.7742	66.1247				64.74	8.0387	8.19362	14.1787	14.3782	23.9507	23.9704	38.8441	38.4594	57.6044	56.5311				65.32	9.28149	9.52088	16.7256	16.9864	28.9944	28.8522	43.9675
64.84	9.71875	10.009	17.2703	17.5905	30.2145	30.2088	46.2597	45.6077	65.2813	63.8339				64.84	11.733	11.9891	20.3176	20.4811	33.3068	33.2909	49.7484	49.0646	67.7852	66.1247				64.84	8.02545	8.19474	14.1888	14.3795	23.9578	23.9712	38.8464	38.4596	57.6146	56.5311				65.42	9.28381	9.52178	16.7405	16.9871	29.0029	28.8525	43.973
64.94	9.71173	10.0104	17.282	17.5918	30.213	30.2096	46.2621	45.6077	65.286	63.8339				64.94	11.7385	11.9906	20.3238	20.4825	33.3177	33.2916	49.7608	49.0647	67.7984	66.1247				64.94	8.03558	8.19586	14.1787	14.3808	23.9476	23.972	38.8394	38.4598	57.6044	56.5311				65.52	9.30103	9.52267	16.7483	16.9879	29.0217	28.8527	43.9816
65.04	9.72815	10.0117	17.2906	17.5932	30.2294	30.2104	46.2808	45.6078	65.3055	63.8339				65.04	11.7361	11.9921	20.3168	20.4839	33.3146	33.2922	49.7593	49.0647	67.7961	66.1247				65.04	8.0426	8.19697	14.1935	14.382	23.939	23.9728	38.8354	38.4599	57.6193	56.5311				65.62	9.30493	9.52356	16.7499	16.9886	29.0256	28.8529	43.9871
65.14	9.73517	10.013	17.3046	17.5946	30.256	30.2112	46.2957	45.6079	65.3173	63.8339				65.14	11.7369	11.9935	20.3192	20.4853	33.3256	33.2928	49.764	49.0648	67.8156	66.1247				65.14	8.0426	8.19807	14.2006	14.3832	23.9476	23.9736	38.8558	38.4601	57.6341	56.5311				65.72	9.31433	9.52444	16.7616	16.9893	29.0444	28.8531	44.002
65.24	9.74298	10.0144	17.3109	17.5959	30.2638	30.212	46.3176	45.608	65.322	63.8339				65.24	11.7479	11.995	20.3332	20.4867	33.3428	33.2934	49.7788	49.0648	67.8351	66.1247				65.24	8.02386	8.19917	14.21	14.3845	23.9453	23.9744	38.8534	38.4603	57.631	56.5311				65.82	9.32056	9.52532	16.7639	16.9901	29.0631	28.8533	44.0206
65.34	9.74298	10.0157	17.325	17.5973	30.2755	30.2128	46.3199	45.608	65.3173	63.8339				65.34	11.7627	11.9965	20.3285	20.4881	33.3568	33.2941	49.7975	49.0649	67.8422	66.1247				65.34	8.0434	8.20026	14.2053	14.3857	23.9312	23.9752	38.8472	38.4604	57.6271	56.5311				65.92	9.32288	9.52619	16.7756	16.9908	29.0819	28.8536	44.0199
65.44	9.7594	10.017	17.325	17.5986	30.2888	30.2136	46.3464	45.6081	65.3415	63.8339				65.44	11.7651	11.9979	20.3371	20.4895	33.367	33.2947	49.8109	49.0649	67.8524	66.1247				65.44	8.05511	8.20135	14.2248	14.3869	23.939	23.9759	38.8667	38.4606	57.6583	56.5311				66.02	9.32056	9.52705	16.7858	16.9915	29.0803	28.8538	44.03
65.54	9.77814	10.0183	17.3281	17.5999	30.3107	30.2144	46.348	45.6082	65.3719	63.8339				65.54	11.7697	11.9994	20.3449	20.4908	33.3724	33.2953	49.8171	49.0649	67.8734	66.1247				65.54	8.04028	8.20243	14.2365	14.3881	23.9507	23.9767	38.8862	38.4608	57.67	56.5311				66.12	9.33228	9.52791	16.8069	16.9922	29.092	28.854	44.0535
65.64	9.76642	10.0196	17.3281	17.6012	30.3185	30.2152	46.3511	45.6083	65.3719	63.8339				65.64	11.7721	12.0008	20.3457	20.4922	33.374	33.2959	49.8296	49.065	67.8859	66.1247				65.64	8.05823	8.2035	14.217	14.3893	23.9429	23.9774	38.8901	38.4609	57.6779	56.5311				66.22	9.33459	9.52876	16.8069	16.9929	29.1006	28.8542	44.062
65.74	9.76953	10.0209	17.321	17.6026	30.3169	30.2159	46.3613	45.6083	65.3782	63.8339				65.74	11.7541	12.0023	20.3394	20.4935	33.3763	33.2964	49.8257	49.065	67.889	66.1247				65.74	8.06293	8.20457	14.2248	14.3905	23.9586	23.9782	38.8979	38.4611	57.7091	56.5311				66.32	9.32764	9.52961	16.8124	16.9936	29.1132	28.8544	44.0605
65.84	9.77423	10.0222	17.3406	17.6039	30.3193	30.2167	46.3636	45.6084	65.3759	63.8339				65.84	11.7651	12.0037	20.3488	20.4948	33.3763	33.297	49.846	49.0651	67.8984	66.1247				65.84	8.08246	8.20563	14.2201	14.3917	23.9586	23.9789	38.9026	38.4612	57.7169	56.5311				66.42	9.32288	9.53045	16.817	16.9943	29.1233	28.8546	44.073
65.94	9.79846	10.0234	17.3492	17.6051	30.3528	30.2174	46.3738	45.6085	65.4032	63.8339				65.94	11.7526	12.0051	20.3426	20.4961	33.3826	33.2976	49.846	49.0651	67.9023	66.1247				65.94	8.09418	8.20668	14.2201	14.3928	23.9656	23.9796	38.9167	38.4614	57.7357	56.5311				66.52	9.34949	9.53129	16.8436	16.995	29.1405	28.8548	44.0847
66.04	9.80939	10.0247	17.364	17.6064	30.3497	30.2182	46.3785	45.6086	65.4071	63.8339				66.04	11.7611	12.0065	20.3433	20.4975	33.3881	33.2982	49.8514	49.0652	67.9047	66.1247				66.04	8.09027	8.20773	14.2373	14.394	23.9719	23.9804	38.9175	38.4615	57.7411	56.5311				66.62	9.33459	9.53212	16.8459	16.9957	29.1405	28.855	44.0847
66.14	9.8172	10.026	17.364	17.6077	30.3536	30.2189	46.398	45.6086	65.4235	63.8339				66.14	11.7651	12.0079	20.3426	20.4988	33.3896	33.2987	49.8577	49.0652	67.9023	66.1247				66.14	8.1153	8.20877	14.2521	14.3952	23.9734	23.9811	38.937	38.4617	57.7677	56.5311				66.72	9.35181	9.53295	16.8538	16.9963	29.1396	28.8552	44.1003
66.24	9.81799	10.0272	17.3476	17.609	30.3552	30.2196	46.4074	45.6087	65.4266	63.8339				66.24	11.7822	12.0093	20.3597	20.5	33.3881	33.2993	49.864	49.0652	67.9367	66.1247				66.24	8.13245	8.20981	14.2607	14.3963	23.9836	23.9818	38.9456	38.4618	57.7841	56.5311				66.82	9.34009	9.53377	16.8538	16.997	29.1522	28.8554	44.1105
66.34	9.81561	10.0285	17.357	17.6102	30.3528	30.2204	46.412	45.6088	65.4337	63.8339				66.34	11.7752	12.0107	20.3644	20.5013	33.3975	33.2999	49.8773	49.0653	67.9484	66.1247				66.34	8.12543	8.21084	14.2787	14.3975	23.9921	23.9825	38.9636	38.462	57.7911	56.5311				66.92	9.34949	9.53458	16.8616	16.9977	29.1366	28.8556	44.1191
66.44	9.81018	10.0297	17.3593	17.6115	30.3497	30.2211	46.4097	45.6088	65.4384	63.8339				66.44	11.7721	12.012	20.3527	20.5026	33.3881	33.3004	49.8726	49.0653	67.9406	66.1247				66.44	8.13715	8.21186	14.2787	14.3986	23.9984	23.9832	38.9636	38.4621	57.7935	56.5311				67.02	9.3479	9.53539	16.885	16.9983	29.1506	28.8558	44.1199
66.54	9.80078	10.0309	17.3406	17.6127	30.345	30.2218	46.4019	45.6089	65.4305	63.8339				66.54	11.7627	12.0134	20.348	20.5039	33.3928	33.3009	49.8726	49.0653	67.9359	66.1247				66.54	8.12543	8.21288	14.285	14.3997	24.0007	23.9839	38.9816	38.4623	57.8005	56.5311				67.12	9.34009	9.5362	16.8928	16.999	29.1545	28.856	44.1293
66.64	9.79846	10.0322	17.3406	17.6139	30.3411	30.2225	46.4019	45.6089	65.4266	63.8339				66.64	11.7635	12.0148	20.3504	20.5051	33.3889	33.3015	49.8874	49.0654	67.9367	66.1247				66.64	8.13324	8.21389	14.2873	14.4008	23.9937	23.9846	38.98	38.4624	57.8029	56.5311				67.22	9.35803	9.537	16.903	16.9996	29.1631	28.8562	44.1362
66.74	9.80548	10.0334	17.3523	17.6151	30.3357	30.2232	46.398	45.609	65.4384	63.8339				66.74	11.7705	12.0161	20.3597	20.5064	33.4006	33.302	49.8874	49.0654	67.9562	66.1247				66.74	8.15198	8.2149	14.2951	14.4019	24.014	23.9853	38.9995	38.4626	57.8138	56.5311				67.32	9.34399	9.53779	16.8967	17.0003	29.1741	28.8563	44.1332
66.84	9.8172	10.0346	17.3445	17.6163	30.345	30.2239	46.4183	45.6091	65.4501	63.8339				66.84	11.7674	12.0174	20.3644	20.5076	33.4092	33.3025	49.8882	49.0655	67.9633	66.1247				66.84	8.14496	8.2159	14.2974	14.403	24.0234	23.9859	38.9971	38.4627	57.8208	56.5312				67.42	9.36584	9.53858	16.9163	17.0009	29.1858	28.8565	44.144
66.94	9.80078	10.0358	17.3484	17.6175	30.345	30.2245	46.4042	45.6091	65.4532	63.8339				66.94	11.7682	12.0188	20.3558	20.5088	33.4107	33.3031	49.9077	49.0655	67.9711	66.1247				66.94	8.14105	8.2169	14.292	14.4041	24.0179	23.9866	38.9972	38.4628	57.8279	56.5312				67.52	9.37292	9.53936	16.9139	17.0015	29.2007	28.8567	44.1426
67.04	9.81329	10.037	17.3445	17.6187	30.3419	30.2252	46.4058	45.6092	65.4587	63.8339				67.04	11.7643	12.0201	20.3613	20.51	33.3975	33.3036	49.9085	49.0655	67.9774	66.1247				67.04	8.14496	8.21789	14.2982	14.4052	24.0242	23.9873	38.9995	38.463	57.845	56.5312				67.62	9.36511	9.54014	16.9053	17.0021	29.1826	28.8569	44.1316
67.14	9.80548	10.0382	17.3492	17.6199	30.3497	30.2259	46.4167	45.6092	65.4649	63.8339				67.14	11.7596	12.0214	20.3613	20.5112	33.3975	33.3041	49.9194	49.0656	67.9875	66.1247				67.14	8.16919	8.21887	14.3029	14.4063	24.0289	23.9879	39.0065	38.4631	57.8497	56.5312				67.72	9.3916	9.54092	16.9202	17.0028	29.1991	28.8571	44.155
67.24	9.80237	10.0393	17.3367	17.6211	30.3396	30.2265	46.4113	45.6093	65.4626	63.8339				67.24	11.751	12.0227	20.3402	20.5124	33.3959	33.3046	49.9116	49.0656	67.9828	66.1247				67.24	8.18323	8.21985	14.3146	14.4074	24.0422	23.9886	39.019	38.4632	57.8575	56.5312				67.82	9.39246	9.54169	16.9272	17.0034	29.2092	28.8572	44.1613
67.34	9.79767	10.0405	17.3406	17.6223	30.3497	30.2272	46.4089	45.6094	65.4696	63.8339				67.34	11.7627	12.024	20.3402	20.5136	33.3959	33.3051	49.9186	49.0656	67.9828	66.1247				67.34	8.177	8.22082	14.3342	14.4084	24.0515	23.9892	39.0261	38.4633	57.8763	56.5312				67.92	9.38306	9.54245	16.9241	17.004	29.2053	28.8574	44.1722
67.44	9.79846	10.0417	17.3398	17.6234	30.3575	30.2278	46.4074	45.6094	65.4774	63.8339				67.44	11.7604	12.0253	20.3449	20.5148	33.3975	33.3056	49.9359	49.0657	67.9852	66.1247				67.44	8.18323	8.22179	14.342	14.4095	24.0523	23.9899	39.0316	38.4635	57.8818	56.5312				68.02	9.38232	9.54321	16.9342	17.0046	29.203	28.8576	44.1605
67.54	9.81641	10.0428	17.3422	17.6246	30.3638	30.2285	46.416	45.6095	65.4844	63.8339				67.54	11.7643	12.0266	20.3543	20.516	33.4092	33.3061	49.9554	49.0657	67.9992	66.1247				67.54	8.18872	8.22275	14.3311	14.4106	24.0445	23.9905	39.0425	38.4636	57.8974	56.5312				68.12	9.37988	9.54397	16.928	17.0052	29.2014	28.8577	44.1691
67.64	9.80859	10.044	17.3562	17.6257	30.3552	30.2291	46.4175	45.6095	65.4868	63.8339				67.64	11.7627	12.0279	20.3355	20.5171	33.3928	33.3066	49.9413	49.0657	67.9875	66.1247				67.64	8.20276	8.2237	14.3459	14.4116	24.0523	23.9911	39.055	38.4637	57.92	56.5312				68.22	9.38074	9.54472	16.9452	17.0058	29.1991	28.8579	44.1722
67.74	9.8266	10.0451	17.3546	17.6268	30.3841	30.2298	46.4293	45.6096	65.5009	63.8339				67.74	11.7627	12.0292	20.3332	20.5183	33.4029	33.3071	49.9507	49.0657	68.014	66.1247				67.74	8.19653	8.22465	14.3529	14.4126	24.0593	23.9918	39.0721	38.4638	57.9388	56.5312				68.32	9.37134	9.54546	16.9358	17.0064	29.2014	28.8581	44.1707
67.84	9.82422	10.0463	17.364	17.628	30.3888	30.2304	46.4379	45.6096	65.4962	63.8339				67.84	11.7557	12.0304	20.3527	20.5195	33.4139	33.3075	49.9624	49.0658	68.0187	66.1247				67.84	8.21368	8.2256	14.342	14.4137	24.0601	23.9924	39.0737	38.464	57.9365	56.5312				68.42	9.38379	9.5462	16.9537	17.007	29.2123	28.8582	44.1925
67.94	9.82892	10.0474	17.3687	17.6291	30.3888	30.231	46.448	45.6097	65.5087	63.8339				67.94	11.7479	12.0317	20.3449	20.5206	33.3998	33.308	49.9671	49.0658	68.0187	66.1247				67.94	8.21997	8.22654	14.349	14.4147	24.0718	23.993	39.0941	38.4641	57.9466	56.5312				68.52	9.39246	9.54694	16.967	17.0076	29.2225	28.8584	44.1996
68.04	9.83514	10.0485	17.3562	17.6302	30.3919	30.2316	46.4441	45.6097	65.5165	63.8339				68.04	11.7526	12.0329	20.3496	20.5217	33.4092	33.3085	49.9741	49.0658	68.0305	66.1247				68.04	8.22699	8.22747	14.3506	14.4157	24.0804	23.9936	39.1058	38.4642	57.9482	56.5312				68.62	9.39246	9.54767	16.9843	17.0081	29.2202	28.8586	44.198
68.14	9.83441	10.0497	17.3593	17.6313	30.3966	30.2322	46.4379	45.6098	65.5321	63.8339				68.14	11.7791	12.0342	20.3644	20.5228	33.4357	33.3089	50.0015	49.0659	68.043	66.1247				68.14	8.2348	8.2284	14.3545	14.4167	24.0828	23.9942	39.1151	38.4643	57.9505	56.5312				68.72	9.37134	9.54839	16.9772	17.0087	29.2014	28.8587	44.2019
68.24	9.83203	10.0508	17.3718	17.6324	30.4114	30.2328	46.4441	45.6098	65.5313	63.8339				68.24	11.7908	12.0354	20.3636	20.524	33.4357	33.3094	50.0054	49.0659	68.0523	66.1247				68.24	8.2348	8.22932	14.3529	14.4177	24.0867	23.9948	39.112	38.4644	57.9544	56.5312				68.82	9.37366	9.54912	16.9983	17.0093	29.2092	28.8589	44.2136
68.34	9.83673	10.0519	17.3804	17.6335	30.4044	30.2334	46.4488	45.6099	65.5407	63.8339				68.34	11.7744	12.0366	20.348	20.5251	33.4193	33.3099	50.0038	49.0659	68.0461	66.1247				68.34	8.24182	8.23024	14.3654	14.4187	24.0797	23.9954	39.1284	38.4646	57.9591	56.5312				68.92	9.39246	9.54983	17.0155	17.0098	29.2311	28.859	44.2292
68.44	9.85004	10.053	17.3953	17.6346	30.4146	30.234	46.4769	45.6099	65.5563	63.8339				68.44	11.7752	12.0378	20.341	20.5262	33.4201	33.3103	50.0171	49.066	68.0656	66.1247				68.44	8.23871	8.23115	14.3693	14.4197	24.0883	23.996	39.137	38.4647	57.9794	56.5312				69.02	9.38306	9.55054	17.0061	17.0104	29.2249	28.8592	44.2191
68.54	9.85547	10.0541	17.3788	17.6356	30.4271	30.2346	46.4871	45.61	65.5813	63.8339				68.54	11.7822	12.0391	20.3558	20.5273	33.4388	33.3107	50.021	49.066	68.0804	66.1247				68.54	8.26373	8.23206	14.3685	14.4207	24.1062	23.9966	39.1479	38.4648	57.9935	56.5312				69.12	9.37683	9.55125	17.0116	17.0109	29.2303	28.8593	44.2191
68.64	9.84375	10.0552	17.4	17.6367	30.4106	30.2352	46.4918	45.61	65.5673	63.8339				68.64	11.7869	12.0403	20.3574	20.5283	33.4365	33.3112	50.0288	49.066	68.0851	66.1247				68.64	8.26135	8.23296	14.3818	14.4217	24.1125	23.9971	39.1566	38.4649	58.0193	56.5312				69.22	9.37988	9.55195	17.0006	17.0115	29.217	28.8595	44.2159
68.74	9.83673	10.0562	17.4148	17.6378	30.4161	30.2358	46.4918	45.6101	65.579	63.8339				68.74	11.7986	12.0415	20.384	20.5294	33.4435	33.3116	50.0569	49.066	68.0938	66.1247				68.74	8.26605	8.23386	14.3724	14.4226	24.1101	23.9977	39.155	38.465	58.0239	56.5312				69.32	9.38464	9.55265	16.9983	17.012	29.2108	28.8596	44.2292
68.84	9.84924	10.0573	17.4101	17.6388	30.424	30.2363	46.5074	45.6101	65.5915	63.8339				68.84	11.7799	12.0426	20.3527	20.5305	33.424	33.3121	50.0397	49.0661	68.082	66.1247				68.84	8.24652	8.23475	14.3732	14.4236	24.1148	23.9983	39.1597	38.4651	58.0294	56.5312				69.42	9.39087	9.55335	17.0319	17.0126	29.2295	28.8598	44.2511
68.94	9.85156	10.0584	17.4148	17.6399	30.4443	30.2369	46.523	45.6102	65.6086	63.8339				68.94	11.7869	12.0438	20.3574	20.5315	33.4045	33.3125	50.0405	49.0661	68.1008	66.1247				68.94	8.24652	8.23564	14.3802	14.4245	24.1031	23.9988	39.1636	38.4652	58.0294	56.5312				69.52	9.40808	9.55404	17.0483	17.0131	29.2437	28.8599	44.2738
69.04	9.85626	10.0594	17.4101	17.6409	30.4591	30.2375	46.5261	45.6102	65.6306	63.8339				69.04	11.8018	12.045	20.3676	20.5326	33.424	33.3129	50.0569	49.0661	68.1234	66.1247				69.04	8.24963	8.23652	14.3865	14.4255	24.1148	23.9994	39.1714	38.4653	58.0529	56.5312				69.62	9.39709	9.55472	17.0514	17.0137	29.249	28.86	44.2706
69.14	9.85156	10.0605	17.3961	17.6419	30.4544	30.238	46.5261	45.6103	65.6329	63.8339				69.14	11.8018	12.0462	20.3723	20.5336	33.4357	33.3133	50.0624	49.0661	68.1234	66.1247				69.14	8.25903	8.2374	14.3998	14.4264	24.1179	23.9999	39.1698	38.4654	58.049	56.5312				69.72	9.40417	9.5554	17.0585	17.0142	29.2483	28.8602	44.2871
69.24	9.85394	10.0616	17.4109	17.6429	30.4474	30.2386	46.5316	45.6103	65.6384	63.8339				69.24	11.7963	12.0473	20.3723	20.5347	33.424	33.3137	50.0648	49.0662	68.1281	66.1247				69.24	8.26447	8.23827	14.4045	14.4274	24.1351	24.0005	39.1753	38.4655	58.049	56.5312				69.82	9.40332	9.55608	17.0631	17.0147	29.2717	28.8603	44.2902
69.34	9.85938	10.0626	17.4312	17.644	30.4583	30.2391	46.5504	45.6103	65.6532	63.8339				69.34	11.7947	12.0485	20.3801	20.5357	33.4318	33.3142	50.0679	49.0662	68.1437	66.1247				69.34	8.25903	8.23913	14.4115	14.4283	24.1414	24.001	39.1987	38.4656	58.0677	56.5312				69.92	9.41357	9.55675	17.0569	17.0152	29.2554	28.8605	44.2957
69.44	9.87579	10.0636	17.4327	17.645	30.4763	30.2397	46.5668	45.6104	65.6782	63.8339				69.44	11.8018	12.0496	20.3918	20.5367	33.442	33.3146	50.0749	49.0662	68.1672	66.1247				69.44	8.25433	8.23999	14.4045	14.4292	24.1226	24.0016	39.2065	38.4657	58.0654	56.5312				70.02	9.41821	9.55742	17.0725	17.0157	29.2678	28.8606	44.309
69.54	9.87891	10.0647	17.439	17.646	30.4849	30.2402	46.573	45.6104	65.6868	63.8339				69.54	11.8143	12.0508	20.4113	20.5377	33.4639	33.315	50.0991	49.0662	68.1828	66.1247				69.54	8.25433	8.24085	14.4123	14.4301	24.1226	24.0021	39.2151	38.4658	58.0677	56.5312				70.12	9.43616	9.55808	17.0944	17.0162	29.278	28.8607	44.3097
69.64	9.86878	10.0657	17.457	17.647	30.4958	30.2407	46.5863	45.6105	65.7079	63.8339				69.64	11.8229	12.0519	20.4199	20.5387	33.4678	33.3154	50.1108	49.0663	68.1984	66.1247				69.64	8.25824	8.2417	14.4123	14.4311	24.1351	24.0026	39.2183	38.4659	58.0568	56.5312				70.22	9.41821	9.55874	17.078	17.0168	29.2623	28.8609	44.3113
69.74	9.87891	10.0667	17.4586	17.6479	30.5177	30.2412	46.5995	45.6105	65.7204	63.8339				69.74	11.8182	12.053	20.4183	20.5397	33.4435	33.3158	50.1038	49.0663	68.1836	66.1247				69.74	8.25433	8.24255	14.4162	14.432	24.1414	24.0032	39.2222	38.466	58.0724	56.5312				70.32	9.4237	9.5594	17.0881	17.0173	29.2834	28.861	44.323
69.84	9.88519	10.0677	17.4656	17.6489	30.5216	30.2418	46.6058	45.6105	65.7243	63.8339				69.84	11.8283	12.0542	20.4183	20.5407	33.4506	33.3161	50.1132	49.0663	68.1937	66.1247				69.84	8.24963	8.24339	14.4209	14.4329	24.1304	24.0037	39.2214	38.4661	58.0568	56.5312				70.42	9.44556	9.56005	17.0897	17.0178	29.2968	28.8611	44.3441
69.94	9.89764	10.0687	17.4734	17.6499	30.5278	30.2423	46.6207	45.6106	65.7415	63.8339				69.94	11.8471	12.0553	20.4355	20.5417	33.4678	33.3165	50.1281	49.0663	68.218	66.1247				69.94	8.25433	8.24423	14.4146	14.4338	24.1257	24.0042	39.2214	38.4662	58.0638	56.5312				70.52	9.4674	9.56069	17.1022	17.0182	29.3209	28.8612	44.3706
70.04	9.90314	10.0697	17.482	17.6509	30.5529	30.2428	46.6238	45.6106	65.7548	63.8339				70.04	11.8721	12.0564	20.4426	20.5427	33.4826	33.3169	50.1374	49.0663	68.2375	66.1247				70.04	8.26214	8.24506	14.4123	14.4346	24.1187	24.0047	39.223	38.4663	58.0568	56.5312				70.62	9.46667	9.56134	17.1038	17.0187	29.3202	28.8614	44.3691
70.14	9.91174	10.0707	17.4687	17.6518	30.5615	30.2433	46.6449	45.6107	65.7759	63.8339				70.14	11.8885	12.0575	20.466	20.5437	33.506	33.3173	50.1655	49.0664	68.2695	66.1247				70.14	8.26215	8.24589	14.4287	14.4355	24.1187	24.0052	39.2331	38.4664	58.0685	56.5312				70.72	9.45959	9.56197	17.1194	17.0192	29.317	28.8615	44.3738
70.24	9.88751	10.0717	17.4617	17.6528	30.5536	30.2438	46.6402	45.6107	65.7852	63.8339				70.24	11.8862	12.0586	20.459	20.5446	33.4912	33.3177	50.1616	49.0664	68.2609	66.1247				70.24	8.28088	8.24671	14.424	14.4364	24.1203	24.0057	39.2261	38.4665	58.081	56.5312				70.82	9.4729	9.56261	17.1249	17.0197	29.3374	28.8616	44.391
70.34	9.87891	10.0727	17.4648	17.6537	30.5568	30.2443	46.6402	45.6107	65.7829	63.8339				70.34	11.9072	12.0597	20.4808	20.5456	33.5123	33.318	50.1859	49.0664	68.2906	66.1247				70.34	8.27856	8.24753	14.4427	14.4373	24.1218	24.0062	39.23	38.4665	58.0919	56.5312				70.92	9.47058	9.56324	17.1139	17.0202	29.3303	28.8617	44.3878
70.44	9.89142	10.0737	17.4898	17.6546	30.5716	30.2448	46.6511	45.6108	65.7961	63.8339				70.44	11.908	12.0608	20.4738	20.5465	33.5139	33.3184	50.1929	49.0664	68.2883	66.1247				70.44	8.28558	8.24834	14.4373	14.4381	24.1	24.0067	39.223	38.4666	58.0771	56.5312				71.02	9.48852	9.56386	17.1327	17.0207	29.3623	28.8619	44.4128
70.54	9.91174	10.0747	17.4851	17.6556	30.5849	30.2453	46.673	45.6108	65.8141	63.8339				70.54	11.9276	12.0618	20.498	20.5475	33.5412	33.3188	50.2241	49.0664	68.3273	66.1247				70.54	8.26917	8.24915	14.4427	14.439	24.1148	24.0072	39.2448	38.4667	58.0872	56.5312				71.12	9.51196	9.56449	17.1467	17.0211	29.3749	28.862	44.4402
70.64	9.90234	10.0756	17.5125	17.6565	30.595	30.2457	46.6738	45.6108	65.829	63.8339				70.64	11.9346	12.0629	20.5004	20.5484	33.542	33.3191	50.2343	49.0665	68.3312	66.1247				70.64	8.28168	8.24995	14.431	14.4398	24.1101	24.0077	39.2409	38.4668	58.0786	56.5312				71.22	9.51978	9.5651	17.1647	17.0216	29.3811	28.8621	44.4441
70.74	9.91174	10.0766	17.4999	17.6574	30.624	30.2462	46.691	45.6109	65.8532	63.8339				70.74	11.9401	12.064	20.5129	20.5493	33.5482	33.3195	50.2444	49.0665	68.3586	66.1247				70.74	8.2981	8.25075	14.431	14.4407	24.1062	24.0081	39.2542	38.4669	58.0779	56.5312				71.32	9.52917	9.56572	17.1757	17.0221	29.3921	28.8622	44.4652
70.84	9.90704	10.0775	17.5172	17.6583	30.6294	30.2467	46.6941	45.6109	65.8665	63.8339				70.84	11.9619	12.065	20.5324	20.5503	33.5677	33.3198	50.2749	49.0665	68.3734	66.1247				70.84	8.2973	8.25154	14.442	14.4415	24.1273	24.0086	39.2784	38.467	58.0966	56.5312				71.42	9.52759	9.56633	17.1858	17.0225	29.3873	28.8623	44.4691
70.94	9.91016	10.0785	17.5195	17.6592	30.6271	30.2472	46.6957	45.6109	65.8806	63.8339				70.94	11.9635	12.0661	20.5363	20.5512	33.5592	33.3202	50.2749	49.0665	68.3797	66.1247				70.94	8.2934	8.25233	14.4427	14.4423	24.1078	24.0091	39.2761	38.467	58.0989	56.5312				71.52	9.54004	9.56694	17.2053	17.023	29.4124	28.8624	44.48
71.04	9.91486	10.0794	17.5242	17.6601	30.6287	30.2476	46.7105	45.611	65.904	63.8339				71.04	11.9666	12.0671	20.5324	20.5521	33.5482	33.3205	50.2632	49.0665	68.3851	66.1247				71.04	8.2973	8.25312	14.431	14.4432	24.1062	24.0095	39.2761	38.4671	58.0802	56.5312				71.62	9.5542	9.56754	17.2147	17.0234	29.4218	28.8625	44.502
71.14	9.92657	10.0804	17.5367	17.661	30.6575	30.2481	46.7222	45.611	65.9258	63.8339				71.14	11.9619	12.0682	20.5277	20.553	33.5482	33.3209	50.2616	49.0666	68.3929	66.1247				71.14	8.31213	8.2539	14.4357	14.444	24.1109	24.01	39.2722	38.4672	58.0997	56.5312				71.72	9.56348	9.56814	17.2194	17.0239	29.4365	28.8627	44.5089
71.24	9.92267	10.0813	17.539	17.6619	30.6661	30.2485	46.73	45.611	65.9266	63.8339				71.24	11.9666	12.0692	20.541	20.5539	33.5498	33.3212	50.2679	49.0666	68.4023	66.1247				71.24	8.30042	8.25468	14.4357	14.4448	24.1226	24.0105	39.2902	38.4673	58.1115	56.5312				71.82	9.59167	9.56873	17.2545	17.0243	29.4585	28.8628	44.5378
71.34	9.91797	10.0822	17.5437	17.6628	30.6685	30.249	46.7449	45.6111	65.9219	63.8339				71.34	11.9783	12.0702	20.5504	20.5548	33.5513	33.3216	50.278	49.0666	68.4242	66.1247				71.34	8.30981	8.25545	14.4427	14.4456	24.1101	24.0109	39.2909	38.4674	58.1099	56.5312				71.92	9.59631	9.56932	17.2623	17.0248	29.4639	28.8629	44.548
71.44	9.91095	10.0832	17.5632	17.6637	30.6708	30.2494	46.7449	45.6111	65.9391	63.8339				71.44	11.9979	12.0712	20.5793	20.5557	33.5654	33.3219	50.2983	49.0666	68.4445	66.1247				71.44	8.32776	8.25621	14.46	14.4464	24.1156	24.0114	39.2933	38.4674	58.1287	56.5312				72.02	9.61902	9.56991	17.2827	17.0252	29.4725	28.863	44.5684
71.54	9.92426	10.0841	17.5585	17.6645	30.6896	30.2499	46.759	45.6111	65.9579	63.8339				71.54	12.0057	12.0723	20.5926	20.5565	33.5967	33.3222	50.3195	49.0666	68.4758	66.1247				71.54	8.33795	8.25698	14.4654	14.4472	24.1257	24.0118	39.3151	38.4675	58.1489	56.5312				72.12	9.62134	9.57049	17.2756	17.0256	29.4803	28.8631	44.5815
71.64	9.92499	10.085	17.5562	17.6654	30.6927	30.2503	46.7636	45.6112	65.9602	63.8339				71.64	12.0088	12.0733	20.5933	20.5574	33.6021	33.3226	50.3319	49.0666	68.4711	66.1247				71.64	8.33087	8.25774	14.4678	14.448	24.132	24.0122	39.3245	38.4676	58.1599	56.5312				72.22	9.64087	9.57107	17.2975	17.0261	29.4928	28.8632	44.6058
71.74	9.90473	10.0859	17.5484	17.6662	30.6873	30.2508	46.7543	45.6112	65.9525	63.8339				71.74	12.0268	12.0743	20.5996	20.5583	33.6084	33.3229	50.3382	49.0667	68.4844	66.1247				71.74	8.33246	8.25849	14.4787	14.4488	24.1414	24.0127	39.33	38.4677	58.1575	56.5312				72.32	9.65881	9.57165	17.3358	17.0265	29.51	28.8633	44.6199
71.84	9.89063	10.0868	17.5718	17.6671	30.6802	30.2512	46.7535	45.6112	65.9454	63.8339				71.84	12.0322	12.0753	20.6105	20.5591	33.6068	33.3232	50.3514	49.0667	68.4992	66.1247				71.84	8.33636	8.25924	14.4826	14.4496	24.1422	24.0131	39.3323	38.4677	58.17	56.5312				72.42	9.67603	9.57222	17.3381	17.0269	29.5256	28.8634	44.6355
71.94	9.90002	10.0877	17.5773	17.6679	30.699	30.2516	46.766	45.6113	65.9548	63.8339				71.94	12.0369	12.0762	20.6176	20.56	33.6115	33.3235	50.3577	49.0667	68.5023	66.1247				71.94	8.3559	8.25999	14.5013	14.4504	24.1375	24.0136	39.3347	38.4678	58.1849	56.5312				72.52	9.69165	9.57279	17.3655	17.0273	29.5647	28.8635	44.6605
72.04	9.91016	10.0886	17.5828	17.6688	30.7122	30.252	46.791	45.6113	65.9727	63.8339				72.04	12.0486	12.0772	20.6387	20.5608	33.6201	33.3238	50.3773	49.0667	68.5266	66.1247				72.04	8.37384	8.26073	14.5029	14.4512	24.1343	24.014	39.3394	38.4679	58.1896	56.5312				72.62	9.72058	9.57335	17.3928	17.0277	29.6053	28.8636	44.6902
72.14	9.91486	10.0895	17.5992	17.6696	30.7318	30.2525	46.798	45.6113	65.9891	63.8339				72.14	12.0439	12.0782	20.641	20.5617	33.6185	33.3241	50.3796	49.0667	68.5187	66.1247				72.14	8.37231	8.26146	14.5162	14.4519	24.1374	24.0144	39.3425	38.4679	58.2013	56.5312				72.72	9.71667	9.57391	17.3928	17.0282	29.6014	28.8637	44.6996
72.24	9.92657	10.0904	17.6015	17.6704	30.7451	30.2529	46.8191	45.6113	66.0087	63.8339				72.24	12.0447	12.0792	20.6457	20.5625	33.6263	33.3244	50.3905	49.0667	68.5289	66.1247				72.24	8.38013	8.2622	14.5139	14.4527	24.139	24.0148	39.3558	38.468	58.2013	56.5312				72.82	9.73071	9.57447	17.4045	17.0286	29.5842	28.8638	44.7081
72.34	9.93127	10.0912	17.6023	17.6713	30.7404	30.2533	46.8238	45.6114	66.0126	63.8339				72.34	12.0533	12.0801	20.6504	20.5633	33.6131	33.3247	50.3851	49.0668	68.5399	66.1247				72.34	8.38556	8.26292	14.5303	14.4534	24.1422	24.0152	39.3542	38.4681	58.2091	56.5312				72.92	9.74866	9.57502	17.4264	17.029	29.5686	28.8639	44.7238
72.44	9.91876	10.0921	17.614	17.6721	30.7482	30.2537	46.8199	45.6114	66.0118	63.8339				72.44	12.0635	12.0811	20.6574	20.5641	33.6349	33.325	50.4085	49.0668	68.55	66.1247				72.44	8.40277	8.26365	14.5404	14.4542	24.1453	24.0156	39.3667	38.4681	58.2357	56.5312				73.02	9.77368	9.57557	17.4569	17.0294	29.5897	28.864	44.766
72.54	9.92657	10.093	17.6179	17.6729	30.7599	30.2541	46.8464	45.6114	66.0298	63.8339				72.54	12.0682	12.0821	20.6527	20.5649	33.6334	33.3253	50.4139	49.0668	68.557	66.1247				72.54	8.42309	8.26437	14.5576	14.4549	24.1547	24.0161	39.3862	38.4682	58.2411	56.5312				73.12	9.78931	9.57612	17.4749	17.0298	29.5725	28.8641	44.7839
72.64	9.93359	10.0938	17.614	17.6737	30.7747	30.2545	46.8433	45.6115	66.0352	63.8339				72.64	12.0846	12.083	20.6621	20.5658	33.6522	33.3256	50.4249	49.0668	68.5695	66.1247				72.64	8.42462	8.26508	14.5803	14.4557	24.182	24.0165	39.4066	38.4683	58.2638	56.5312				73.22	9.81274	9.57666	17.4866	17.0302	29.5624	28.8642	44.8019
72.74	9.92188	10.0947	17.6335	17.6745	30.7708	30.2549	46.8464	45.6115	66.0383	63.8339				72.74	12.0877	12.084	20.6605	20.5666	33.6623	33.3259	50.4335	49.0668	68.5891	66.1247				72.74	8.43561	8.2658	14.5787	14.4564	24.1804	24.0169	39.412	38.4683	58.2747	56.5312				73.32	9.82995	9.5772	17.5256	17.0306	29.5631	28.8643	44.8301
72.84	9.93439	10.0955	17.6382	17.6753	30.7521	30.2553	46.8676	45.6115	66.0641	63.8339				72.84	12.1025	12.0849	20.6683	20.5674	33.6724	33.3262	50.4343	49.0668	68.5922	66.1247				72.84	8.42853	8.2665	14.5779	14.4572	24.182	24.0173	39.4144	38.4684	58.2732	56.5312				73.42	9.84009	9.57774	17.5374	17.0309	29.5952	28.8643	44.8347
72.94	9.93909	10.0964	17.6406	17.6761	30.7482	30.2557	46.8754	45.6115	66.072	63.8339				72.94	12.0854	12.0858	20.6551	20.5681	33.66	33.3265	50.4288	49.0668	68.5969	66.1247				72.94	8.43402	8.26721	14.5717	14.4579	24.1609	24.0176	39.4214	38.4685	58.2708	56.5312				73.52	9.86426	9.57827	17.5569	17.0313	29.285	28.8644	44.8644
73.04	9.94611	10.0972	17.6414	17.6768	30.7552	30.2561	46.8855	45.6116	66.0743	63.8339				73.04	12.1064	12.0868	20.6644	20.5689	33.6693	33.3268	50.4499	49.0668	68.6203	66.1247				73.04	8.44263	8.26791	14.563	14.4586	24.157	24.018	39.4245	38.4685	58.27	56.5312				73.62	9.88074	9.5788	17.5741	17.0317	28.2115	28.8645	44.8691
73.14	9.94611	10.0981	17.6531	17.6776	30.7404	30.2564	46.8902	45.6116	66.072	63.8339				73.14	12.1221	12.0877	20.6879	20.5697	33.6927	33.3271	50.4772	49.0669	68.6359	66.1247				73.14	8.44104	8.2686	14.5779	14.4593	24.1703	24.0184	39.4495	38.4686	58.2763	56.5312				73.72	9.88074	9.57933	17.5748	17.0321	26.9218	28.8646	44.8738
73.24	9.95782	10.0989	17.6765	17.6784	30.7278	30.2568	46.9066	45.6116	66.0907	63.8339				73.24	12.1385	12.0886	20.7121	20.5705	33.7178	33.3274	50.4897	49.0669	68.6547	66.1247				73.24	8.46527	8.26929	14.6029	14.46	24.1734	24.0188	39.4557	38.4687	58.299	56.5312				73.82	9.86743	9.57985	17.5757	17.0325	28.3804	28.8647	44.8777
73.34	9.95313	10.0997	17.6843	17.6791	30.7372	30.2572	46.916	45.6116	66.1008	63.8339				73.34	12.158	12.0895	20.7269	20.5713	33.7326	33.3276	50.5132	49.0669	68.6594	66.1247				73.34	8.46216	8.26998	14.6107	14.4607	24.1913	24.0192	39.4753	38.4687	58.3255	56.5312				73.92	9.87756	9.58037	17.6084	17.0328	29.1256	28.8648	44.8979
73.44	9.95392	10.1005	17.6921	17.6799	30.7153	30.2576	46.9175	45.6117	66.1032	63.8339				73.44	12.1627	12.0904	20.7363	20.572	33.749	33.3279	50.521	49.0669	68.6836	66.1247				73.44	8.45587	8.27066	14.617	14.4614	24.1875	24.0196	39.4816	38.4688	58.3435	56.5312				74.02	9.88464	9.58089	17.6069	17.0332	29.8694	28.8649	44.916
73.54	9.95551	10.1013	17.7109	17.6807	30.2669	30.2579	46.9261	45.6117	66.0985	63.8339				73.54	12.1564	12.0913	20.7355	20.5728	33.7427	33.3282	50.5249	49.0669	68.689	66.1247				73.54	8.45746	8.27134	14.6099	14.4621	24.1804	24.0199	39.4675	38.4688	58.3372	56.5312				74.12	9.90259	9.5814	17.6155	17.0336	29.9866	28.8649	44.9167
73.64	9.97656	10.1022	17.7086	17.6814	28.9755	30.2583	46.9433	45.6117	66.1251	63.8339				73.64	12.1619	12.0922	20.7269	20.5735	33.7482	33.3284	50.5241	49.0669	68.6945	66.1247				73.64	8.45355	8.27202	14.6076	14.4628	24.1804	24.0203	39.4628	38.4689	58.3325	56.5312				74.22	9.9104	9.58191	17.6217	17.034	30.0084	28.865	44.9222
73.74	9.96875	10.103	17.7335	17.6821	28.4075	30.2587	46.9371	45.6117	66.1306	63.8339				73.74	12.1823	12.0931	20.7402	20.5743	33.7733	33.3287	50.5421	49.0669	68.7148	66.1247				73.74	8.46997	8.27269	14.6068	14.4635	24.1742	24.0207	39.473	38.4689	58.3458	56.5312				74.32	9.93933	9.58241	17.6444	17.0343	30.0546	28.8651	44.948
73.84	9.97736	10.1038	17.7445	17.6829	29.7114	30.259	46.9605	45.6117	66.1563	63.8339				73.84	12.2088	12.094	20.7386	20.575	33.7834	33.329	50.5593	49.0669	68.7367	66.1247				73.84	8.48712	8.27336	14.6201	14.4642	24.1804	24.021	39.4878	38.469	58.3661	56.5312				74.42	9.92993	9.58292	17.6412	17.0347	30.0428	28.8652	44.9402
73.94	9.97034	10.1046	17.7452	17.6836	30.4833	30.2594	46.9621	45.6118	66.1571	63.8339				73.94	12.2166	12.0949	20.7512	20.5757	33.806	33.3292	50.5749	49.067	68.7453	66.1247				73.94	8.49261	8.27402	14.6381	14.4649	24.1882	24.0214	39.5143	38.4691	58.3841	56.5312				74.52	9.94787	9.58342	17.6467	17.035	30.0319	28.8653	44.9698
74.04	9.98047	10.1054	17.7429	17.6843	31.0841	30.2597	46.9706	45.6118	66.1641	63.8339				74.04	12.2236	12.0957	20.7551	20.5765	33.8029	33.3295	50.5866	49.067	68.7687	66.1247				74.04	8.51214	8.27468	14.6545	14.4656	24.1976	24.0218	39.5237	38.4691	58.4013	56.5312				74.62	9.94165	9.58391	17.6561	17.0354	29.996	28.8653	44.973
74.14	9.99689	10.1061	17.7593	17.6851	31.1779	30.2601	46.9722	45.6118	66.1649	63.8339				74.14	12.233	12.0966	20.7598	20.5772	33.8154	33.3297	50.6007	49.067	68.7805	66.1247				74.14	8.51685	8.27534	14.6709	14.4662	24.2125	24.0221	39.5503	38.4692	58.4349	56.5312				74.72	9.96509	9.58441	17.6663	17.0357	29.9944	28.8654	44.9933
74.24	9.99689	10.1069	17.7695	17.6858	31.1982	30.2604	46.9753	45.6118	66.1735	63.8339				74.24	12.2401	12.0975	20.7699	20.5779	33.842	33.33	50.6257	49.067	68.7883	66.1247				74.24	8.53088	8.27599	14.674	14.4669	24.2007	24.0225	39.5651	38.4692	58.4326	56.5312				74.82	9.97607	9.5849	17.678	17.0361	29.9749	28.8655	44.998
74.34	10.0195	10.1077	17.7711	17.6865	31.2435	30.2607	46.9996	45.6119	66.1954	63.8339				74.34	12.2346	12.0983	20.7746	20.5786	33.8404	33.3302	50.6343	49.067	68.7984	66.1247				74.34	8.54028	8.27664	14.6857	14.4676	24.2125	24.0228	39.5745	38.4693	58.4435	56.5312				74.92	9.96814	9.58538	17.6842	17.0364	29.967	28.8656	45.0073
74.44	10.0242	10.1085	17.7859	17.6872	31.2435	30.2611	47.0113	45.6119	66.2079	63.8339				74.44	12.2542	12.0992	20.7746	20.5793	33.8436	33.3305	50.6343	49.067	68.8094	66.1247				74.44	8.5379	8.27728	14.681	14.4682	24.2125	24.0232	39.5847	38.4693	58.4466	56.5312				75.02	9.97449	9.58587	17.6858	17.0368	29.942	28.8657	45.0121
74.54	10.0524	10.1093	17.789	17.6879	31.2372	30.2614	47.0355	45.6119	66.2352	63.8339				74.54	12.2775	12.1	20.7808	20.58	33.8685	33.3307	50.6522	49.067	68.8257	66.1247				74.54	8.53168	8.27793	14.6888	14.4689	24.2	24.0235	39.5894	38.4694	58.4466	56.5312				75.12	9.99011	9.58635	17.7053	17.0371	29.9562	28.8657	45.0277
74.64	10.0438	10.11	17.7937	17.6886	31.2044	30.2618	47.0457	45.6119	66.2352	63.8339				74.64	12.2869	12.1009	20.7871	20.5807	33.8732	33.331	50.6663	49.067	68.8516	66.1247				74.64	8.552	8.27856	14.6904	14.4695	24.1812	24.0238	39.5847	38.4694	58.4443	56.5312				75.22	9.98071	9.58683	17.6975	17.0374	29.9186	28.8658	45.0144
74.74	10.0555	10.1108	17.7937	17.6893	31.2013	30.2621	47.0472	45.6119	66.2509	63.8339				74.74	12.3033	12.1017	20.7988	20.5814	33.8943	33.3312	50.6733	49.067	68.8672	66.1247				74.74	8.5379	8.2792	14.7006	14.4702	24.1976	24.0242	39.5941	38.4695	58.463	56.5312				75.32	10.0026	9.5873	17.7046	17.0378	29.9077	28.8659	45.0417
74.84	10.0656	10.1115	17.7984	17.69	31.1896	30.2624	47.0605	45.612	66.2548	63.8339				74.84	12.2939	12.1025	20.7894	20.5821	33.8834	33.3314	50.6733	49.0671	68.8656	66.1247				74.84	8.5528	8.27983	14.7053	14.4708	24.2	24.0245	39.5995	38.4695	58.4497	56.5312				75.42	9.98853	9.58777	17.6819	17.0381	29.8717	28.8659	45.0261
74.94	10.05	10.1123	17.8132	17.6907	31.174	30.2627	47.0598	45.612	66.2782	63.8339				74.94	12.3065	12.1034	20.7972	20.5828	33.9006	33.3317	50.6843	49.0671	68.8882	66.1247				74.94	8.56995	8.28045	14.7201	14.4714	24.2054	24.0248	39.6136	38.4696	58.4638	56.5312				75.52	9.98462	9.58824	17.6842	17.0384	29.8475	28.866	45.0144
75.04	10.0703	10.113	17.8289	17.6913	31.1747	30.263	47.0769	45.612	66.2876	63.8339				75.04	12.3065	12.1042	20.8019	20.5835	33.9006	33.3319	50.7007	49.0671	68.9023	66.1247				75.04	8.59106	8.28108	14.7342	14.4721	24.2125	24.0252	39.6354	38.4696	58.4786	56.5312				75.62	9.99011	9.58871	17.6757	17.0388	29.8319	28.8661	45.0277
75.14	10.1016	10.1138	17.8445	17.692	31.1911	30.2634	47.1003	45.612	66.3204	63.8339				75.14	12.3213	12.105	20.8184	20.5842	33.9154	33.3321	50.7202	49.0671	68.9203	66.1247				75.14	8.6012	8.2817	14.7631	14.4727	24.2242	24.0255	39.6644	38.4697	58.5099	56.5312				75.72	9.99011	9.58917	17.6624	17.0391	29.7952	28.8662	45.0183
75.24	10.1141	10.1145	17.8429	17.6927	31.1747	30.2637	47.1089	45.612	66.3407	63.8339				75.24	12.3229	12.1058	20.8137	20.5848	33.9139	33.3324	50.7288	49.0671	68.9383	66.1247				75.24	8.62073	8.28231	14.7709	14.4733	24.2312	24.0258	39.6862	38.4697	58.5333	56.5312				75.82	9.99243	9.58963	17.678	17.0394	29.7811	28.8662	45.0238
75.34	10.1305	10.1153	17.8328	17.6933	31.1685	30.264	47.1207	45.612	66.3516	63.8339				75.34	12.3252	12.1066	20.8011	20.5855	33.9115	33.3326	50.7343	49.0671	68.9398	66.1247				75.34	8.63483	8.28292	14.7998	14.4739	24.2367	24.0261	39.7151	38.4698	58.5443	56.5312				75.92	9.99866	9.59008	17.6757	17.0397	29.7991	28.8663	45.0183
75.44	10.1297	10.116	17.8297	17.694	31.1552	30.2643	47.1129	45.6121	66.3555	63.8339				75.44	12.3291	12.1074	20.8051	20.5861	33.9076	33.3328	50.7319	49.0671	68.939	66.1247				75.44	8.63245	8.28353	14.8146	14.4745	24.2632	24.0264	39.7253	38.4698	58.5576	56.5312				76.02	10.019	9.59054	17.692	17.04	29.8186	28.8664	45.0378
75.54	10.1297	10.1167	17.8281	17.6946	31.1458	30.2646	47.1207	45.6121	66.3579	63.8339				75.54	12.3424	12.1082	20.8066	20.5868	33.9092	33.333	50.7452	49.0671	68.95	66.1247				75.54	8.65979	8.28414	14.8342	14.4751	24.2703	24.0267	39.7347	38.4699	58.5607	56.5312				76.12	10.04	9.59099	17.6952	17.0404	29.8319	28.8664	45.0394
75.64	10.1289	10.1174	17.825	17.6953	31.1263	30.2649	47.1277	45.6121	66.3633	63.8339				75.64	12.3541	12.109	20.8152	20.5875	33.9045	33.3333	50.7507	49.0671	68.9523	66.1247				75.64	8.65356	8.28474	14.8529	14.4758	24.2711	24.0271	39.7518	38.4699	58.5872	56.5312				76.22	10.0393	9.59144	17.6904	17.0407	29.8365	28.8665	45.0386
75.74	10.1289	10.1181	17.8328	17.6959	31.1115	30.2652	47.1207	45.6121	66.3782	63.8339				75.74	12.3643	12.1098	20.8207	20.5881	33.9006	33.3335	50.7546	49.0671	68.9586	66.1247				75.74	8.64807	8.28534	14.8428	14.4764	24.2523	24.0274	39.7464	38.4699	58.5888	56.5312				76.32	10.0526	9.59188	17.6874	17.041	29.828	28.8666	45.0551
75.84	10.1453	10.1189	17.8281	17.6966	31.1146	30.2655	47.1355	45.6121	66.3727	63.8339				75.84	12.3651	12.1106	20.8285	20.5887	33.9201	33.3337	50.771	49.0672	68.9758	66.1247				75.84	8.64496	8.28593	14.8443	14.477	24.2304	24.0277	39.7479	38.47	58.5786	56.5312				76.42	10.0487	9.59232	17.6929	17.0413	29.8108	28.8666	45.059
75.94	10.15	10.1196	17.8492	17.6972	31.1075	30.2658	47.1285	45.6121	66.3876	63.8339				75.94	12.369	12.1114	20.8254	20.5894	33.9357	33.3339	50.7897	49.0672	68.9945	66.1247				75.94	8.64185	8.28652	14.8475	14.4775	24.2383	24.028	39.7511	38.47	58.5818	56.5312				76.52	10.0393	9.59276	17.6741	17.0416	29.7991	28.8667	45.0519
76.04	10.1633	10.1203	17.8359	17.6978	31.1271	30.2661	47.1402	45.6122	66.4024	63.8339				76.04	12.3651	12.1122	20.8215	20.59	33.9349	33.3341	50.7866	49.0672	69	66.1247				76.04	8.66058	8.28711	14.8529	14.4781	24.2343	24.0283	39.7651	38.4701	58.5942	56.5312				76.62	10.0354	9.5932	17.6702	17.0419	29.7983	28.8667	45.0488
76.14	10.1625	10.121	17.8461	17.6985	31.1224	30.2664	47.1433	45.6122	66.4032	63.8339				76.14	12.3721	12.1129	20.8254	20.5906	33.9396	33.3343	50.8101	49.0672	69.0109	66.1247				76.14	8.64026	8.2877	14.8693	14.4787	24.2359	24.0286	39.7729	38.4701	58.6013	56.5312				76.72	10.026	9.59363	17.653	17.0422	29.7881	28.8668	45.0464
76.24	10.1688	10.1217	17.832	17.6991	31.124	30.2667	47.1613	45.6122	66.4235	63.8339				76.24	12.3768	12.1137	20.8137	20.5912	33.9514	33.3345	50.8265	49.0672	69.014	66.1247				76.24	8.64807	8.28828	14.8482	14.4793	24.2156	24.0289	39.7714	38.4702	58.5942	56.5312				76.82	10.0315	9.59406	17.6647	17.0425	29.7834	28.8669	45.0629
76.34	10.1602	10.1224	17.8468	17.6997	31.1068	30.2669	47.155	45.6122	66.4188	63.8339				76.34	12.3721	12.1145	20.809	20.5919	33.9318	33.3347	50.8241	49.0672	69.0187	66.1247				76.34	8.64966	8.28886	14.8537	14.4799	24.2203	24.0292	39.7886	38.4702	58.6028	56.5312				76.92	10.0276	9.59449	17.6421	17.0428	29.746	28.8669	45.0551
76.44	10.1602	10.1231	17.8406	17.7003	31.0997	30.2672	47.1667	45.6122	66.4258	63.8339				76.44	12.3846	12.1152	20.8019	20.5925	33.9318	33.3349	50.8382	49.0672	69.0336	66.1247				76.44	8.65198	8.28943	14.867	14.4804	24.2289	24.0294	39.7886	38.4702	58.6044	56.5312				77.02	10.0292	9.59491	17.6428	17.0431	29.728	28.867	45.0551
76.54	10.1531	10.1237	17.8562	17.7009	31.088	30.2675	47.1566	45.6122	66.4266	63.8339				76.54	12.3784	12.116	20.7988	20.5931	33.9451	33.3351	50.8335	49.0672	69.0281	66.1247				76.54	8.64185	8.29	14.8795	14.481	24.2273	24.0297	39.8034	38.4703	58.6146	56.5312				77.12	10.0182	9.59534	17.6233	17.0433	29.7014	28.867	45.0441
76.64	10.1649	10.1244	17.8492	17.7015	31.0981	30.2678	47.1738	45.6123	66.4337	63.8339				76.64	12.3721	12.1167	20.7972	20.5937	33.9388	33.3353	50.8413	49.0672	69.0367	66.1247				76.64	8.64728	8.29057	14.8771	14.4816	24.2172	24.03	39.7972	38.4703	58.6161	56.5312				77.22	10.019	9.59576	17.6132	17.0436	29.6663	28.8671	45.0371
76.74	10.1578	10.1251	17.8492	17.7021	31.0974	30.268	47.1691	45.6123	66.436	63.8339				76.74	12.3768	12.1175	20.8027	20.5943	33.9404	33.3355	50.8405	49.0672	69.0461	66.1247				76.74	8.61841	8.29113	14.8802	14.4821	24.2195	24.0303	39.8151	38.4704	58.6232	56.5312				77.32	10.0182	9.59617	17.6201	17.0439	29.667	28.8672	45.0464
76.84	10.1649	10.1258	17.8468	17.7027	31.0997	30.2683	47.1667	45.6123	66.4384	63.8339				76.84	12.3885	12.1182	20.8238	20.5949	33.9623	33.3357	50.853	49.0672	69.0695	66.1247				76.84	8.63635	8.2917	14.8623	14.4827	24.1976	24.0306	39.8167	38.4704	58.6232	56.5312				77.42	10.0096	9.59659	17.6147	17.0442	29.6616	28.8672	45.059
76.94	10.1766	10.1264	17.8445	17.7033	31.1068	30.2686	47.1667	45.6123	66.4649	63.8339				76.94	12.4002	12.1189	20.8348	20.5955	33.9553	33.3359	50.8726	49.0672	69.0859	66.1247				76.94	8.64496	8.29225	14.8834	14.4833	24.2234	24.0308	39.826	38.4704	58.6372	56.5312				77.52	10.0338	9.597	17.6155	17.0445	29.6428	28.8673	45.0613
77.04	10.1719	10.1271	17.8445	17.7039	31.1099	30.2688	47.1667	45.6123	66.4727	63.8339				77.04	12.408	12.1197	20.8371	20.5961	33.9467	33.3361	50.8773	49.0672	69.0844	66.1247				77.04	8.64966	8.29281	14.8896	14.4838	24.232	24.0311	39.8441	38.4705	58.6357	56.5312				77.62	10.051	9.59741	17.6256	17.0447	29.6412	28.8673	45.0652
77.14	10.1813	10.1278	17.8398	17.7045	31.1193	30.2691	47.1683	45.6123	66.4938	63.8339				77.14	12.3869	12.1204	20.8191	20.5966	33.924	33.3363	50.8632	49.0673	69.0726	66.1247				77.14	8.65509	8.29336	14.8998	14.4843	24.225	24.0314	39.8511	38.4705	58.6427	56.5312				77.72	10.051	9.59782	17.6265	17.045	29.6444	28.8674	45.0902
77.24	10.1672	10.1284	17.8265	17.7051	31.088	30.2694	47.1503	45.6123	66.4922	63.8339				77.24	12.3901	12.1211	20.8066	20.5972	33.9092	33.3365	50.8773	49.0673	69.0695	66.1247				77.24	8.63013	8.29391	14.924	14.4849	24.239	24.0317	39.8659	38.4705	58.6653	56.5312				77.82	10.0448	9.59822	17.6178	17.0453	29.6116	28.8674	45.0948
77.34	10.1578	10.1291	17.8273	17.7057	31.0779	30.2696	47.1496	45.6124	66.4938	63.8339				77.34	12.3807	12.1218	20.8035	20.5978	33.9193	33.3367	50.8874	49.0673	69.0859	66.1247				77.34	8.59808	8.29445	14.9131	14.4854	24.2242	24.0319	39.8706	38.4706	58.6552	56.5312				77.92	10.0706	9.59862	17.6132	17.0456	29.5796	28.8675	45.0996
77.44	10.1484	10.1297	17.8445	17.7062	31.0786	30.2699	47.1355	45.6124	66.4922	63.8339				77.44	12.3838	12.1225	20.8121	20.5984	33.9318	33.3368	50.8921	49.0673	69.0844	66.1247				77.44	8.58325	8.295	14.9037	14.486	24.2164	24.0322	39.8792	38.4706	58.6544	56.5312				78.02	10.0706	9.59902	17.5944	17.0458	29.5413	28.8675	45.0909
77.54	10.1578	10.1304	17.8492	17.7068	31.088	30.2701	47.1402	45.6124	66.4969	63.8339				77.54	12.3619	12.1233	20.8066	20.5989	33.917	33.337	50.8773	49.0673	69.0773	66.1247				77.54	8.56525	8.29554	14.9162	14.4865	24.2094	24.0325	39.8776	38.4706	58.6544	56.5312				78.12	10.0745	9.59942	17.5881	17.0461	29.5264	28.8676	45.1058
77.64	10.1727	10.131	17.8429	17.7074	31.0849	30.2704	47.148	45.6124	66.5165	63.8339				77.64	12.4072	12.124	20.8355	20.5995	33.9506	33.3372	50.9139	49.0673	69.1156	66.1247				77.64	8.56293	8.29607	14.9068	14.487	24.2078	24.0327	39.869	38.4707	58.6559	56.5312				78.22	10.094	9.59981	17.6053	17.0464	29.5311	28.8676	45.0886
77.74	10.1844	10.1316	17.8492	17.7079	31.0833	30.2706	47.1628	45.6124	66.5321	63.8339				77.74	12.4072	12.1247	20.8223	20.6	33.9443	33.3374	50.9241	49.0673	69.1164	66.1247				77.74	8.57465	8.29661	14.9092	14.4875	24.2047	24.033	39.8706	38.4707	58.6677	56.5312				78.32	10.0862	9.6002	17.635	17.0466	29.5334	28.8677	45.0925
77.84	10.2031	10.1323	17.8203	17.7085	31.0919	30.2709	47.1761	45.6124	66.5477	63.8339				77.84	12.4323	12.1254	20.841	20.6006	33.9584	33.3376	50.9429	49.0673	69.1398	66.1247				77.84	8.57855	8.29713	14.9388	14.4881	24.2039	24.0332	39.8948	38.4707	58.7013	56.5312				78.42	10.0979	9.60059	17.6608	17.0469	29.553	28.8677	45.1238
77.94	10.1531	10.1329	17.8218	17.709	31.0474	30.2711	47.1503	45.6124	66.5204	63.8339				77.94	12.4518	12.1261	20.8301	20.6011	33.9826	33.3377	50.9741	49.0673	69.1563	66.1247				77.94	8.5434	8.29766	14.9568	14.4886	24.2289	24.0335	39.9019	38.4708	58.713	56.5312				78.52	10.1119	9.60097	17.6678	17.0471	29.5725	28.8678	45.0988
78.04	10.1649	10.1335	17.8289	17.7096	31.045	30.2714	47.1371	45.6124	66.493	63.8339				78.04	12.4377	12.1267	20.8207	20.6017	33.9709	33.3379	50.9694	49.0673	69.15	66.1247				78.04	8.52075	8.29819	14.9654	14.4891	24.2203	24.0337	39.9167	38.4708	58.713	56.5312				78.62	10.1174	9.60136	17.6998	17.0474	29.5881	28.8678	45.0863
78.14	10.1961	10.1342	17.8203	17.7101	31.0466	30.2716	47.1667	45.6125	66.5087	63.8339				78.14	12.4393	12.1274	20.8215	20.6022	33.9717	33.3381	50.9819	49.0673	69.1516	66.1247				78.14	8.53088	8.29871	14.9404	14.4896	24.1898	24.034	39.9066	38.4708	58.7083	56.5312				78.72	10.1167	9.60174	17.6952	17.0476	29.5686	28.8679	45.059
78.24	10.1961	10.1348	17.864	17.7107	31.0443	30.2718	47.1714	45.6125	66.4915	63.8339				78.24	12.444	12.1281	20.8691	20.6028	33.9779	33.3382	51.0132	49.0673	69.168	66.1247				78.24	8.5481	8.29922	14.9427	14.4901	24.1921	24.0342	39.9089	38.4709	58.713	56.5312				78.82	10.1236	9.60212	17.7248	17.0479	29.5842	28.8679	45.0792
78.34	10.2078	10.1354	17.8687	17.7112	31.0372	30.2721	47.1871	45.6125	66.4899	63.8339				78.34	12.4541	12.1288	20.8988	20.6033	33.9826	33.3384	51.0327	49.0673	69.189	66.1247				78.34	8.54962	8.29974	14.9388	14.4906	24.1765	24.0345	39.9097	38.4709	58.7138	56.5312				78.92	10.0995	9.60249	17.7639	17.0481	29.6187	28.868	45.1019
78.44	10.1844	10.136	17.8867	17.7117	31.0177	30.2723	47.191	45.6125	66.504	63.8339				78.44	12.4799	12.1295	20.9051	20.6038	34.0264	33.3386	51.0687	49.0673	69.2148	66.1247				78.44	8.56763	8.30025	14.9396	14.4911	24.189	24.0347	39.9159	38.4709	58.7239	56.5312				79.02	10.133	9.60287	17.8046	17.0484	29.6389	28.868	45.0824
78.54	10.1969	10.1366	17.8922	17.7123	31.006	30.2725	47.1957	45.6125	66.4774	63.8339				78.54	12.4854	12.1301	20.9254	20.6044	34.0178	33.3387	51.078	49.0673	69.225	66.1247				78.54	8.54498	8.30076	14.9709	14.4916	24.1812	24.0349	39.9565	38.471	58.7482	56.5312				79.12	10.0573	9.60324	17.7233	17.0486	29.567	28.8681	45.0363
78.64	10.2078	10.1372	17.871	17.7128	31.0099	30.2728	47.2097	45.6125	66.4813	63.8339				78.64	12.4689	12.1308	20.923	20.6049	34.0092	33.3389	51.0835	49.0673	69.2258	66.1247				78.64	8.54572	8.30127	14.9717	14.4921	24.1859	24.0352	39.9581	38.471	58.7521	56.5312				79.22	10.0409	9.60361	17.6835	17.0489	29.535	28.8681	44.9847
78.74	10.1789	10.1378	17.8718	17.7133	30.9904	30.273	47.2058	45.6125	66.4501	63.8339				78.74	12.4627	12.1315	20.9136	20.6054	33.9974	33.3391	51.0671	49.0674	69.2336	66.1247				78.74	8.55981	8.30177	14.9701	14.4926	24.2203	24.0354	39.9753	38.471	58.7677	56.5312				79.32	10.0448	9.60397	17.6467	17.0491	29.4725	28.8682	44.9285
78.84	10.1617	10.1384	17.9148	17.7138	30.9865	30.2732	47.2152	45.6125	66.4579	63.8339				78.84	12.4487	12.1321	20.9176	20.6059	34.0068	33.3392	51.0804	49.0674	69.2539	66.1247				78.84	8.56995	8.30227	14.9826	14.4931	24.2632	24.0357	39.9792	38.4711	58.7911	56.5312				79.42	9.92444	9.60434	17.5335	17.0494	29.3896	28.8682	44.7628
78.94	10.1719	10.139	17.9101	17.7143	31.0083	30.2734	47.2566	45.6125	66.4844	63.8339				78.94	12.4346	12.1328	20.8949	20.6064	33.9865	33.3394	51.0741	49.0674	69.225	66.1247				78.94	8.59418	8.30277	14.9865	14.4936	24.2632	24.0359	39.9683	38.4711	58.806	56.5312				79.52	10.2229	9.6047	17.6171	17.0496	29.4624	28.8683	44.9144
79.04	10.1766	10.1396	17.9195	17.7148	30.9865	30.2737	47.2761	45.6126	66.4891	63.8339				79.04	12.4002	12.1334	20.8519	20.6069	33.9553	33.3395	51.0522	49.0674	69.2227	66.1247				79.04	8.59888	8.30326	14.9904	14.494	24.2554	24.0361	39.9644	38.4711	58.8076	56.5312				79.62	10.5526	9.60506	18.2274	17.0498	28.8561	28.8683	43.9956
79.14	10.15	10.1402	18.0117	17.7153	30.9912	30.2739	47.2738	45.6126	66.5017	63.8339				79.14	12.3955	12.1341	20.8449	20.6074	33.9553	33.3397	51.0327	49.0674	69.2367	66.1247				79.14	8.64807	8.30375	14.9982	14.4945	24.2781	24.0363	39.98	38.4711	58.8302	56.5312				79.72	11.8284	9.60542	19.3958	17.0501	26.8976	28.8683	41.2574
79.24	10.2226	10.1408	18.0398	17.7158	31.0755	30.2741	47.3581	45.6126	66.6008	63.8339				79.24	12.3651	12.1347	20.8402	20.6079	33.9271	33.3398	50.9819	49.0674	69.1742	66.1247				79.24	8.65356	8.30424	15.0552	14.495	24.3304	24.0366	40.0253	38.4712	58.9232	56.5312				80.62	8.7533	8.13168	15.9677	14.6982	27.499	25.2586	41.5815
79.34	10.1992	10.1414	18.0671	17.7163	31.1263	30.2743	47.3668	45.6126	66.6016	63.8339				79.34	12.2955	12.1353	20.7832	20.6084	33.8849	33.34	50.9351	49.0674	69.1555	66.1247				79.34	8.5965	8.30473	15.0607	14.4955	24.314	24.0368	40.0425	38.4712	58.9404	56.5312				80.72	8.87524	8.09005	16.074	14.6193	27.3264	25.1149	41.0854
79.44	10.2086	10.1419	18.2226	17.7168	31.1482	30.2745	47.4144	45.6126	66.6813	63.8339				79.44	12.34	12.136	20.7175	20.6089	33.7904	33.3401	50.953	49.0674	69.182	66.1247				79.44	8.62231	8.30521	15.0248	14.4959	24.2898	24.037	40.0073	38.4712	58.9614	56.5312				80.82	8.97066	8.04866	15.9811	14.5409	27.0225	24.9725	40.5512
79.54	10.4032	10.1425	18.4234	17.7173	31.2505	30.2747	47.4949	45.6126	66.6024	63.8339				79.54	12.3346	12.1366	20.627	20.6094	33.7295	33.3403	51.0031	49.0674	68.9734	66.1247				79.54	8.68402	8.30569	15.0928	14.4964	24.2601	24.0372	40.03	38.4713	59.0411	56.5312				80.92	8.96118	8.0075	15.9889	14.463	26.6459	24.8312	39.9425
79.64	10.5781	10.1431	17.6163	17.7178	30.9638	30.2749	47.255	45.6126	66.5477	63.8339				79.64	12.0487	12.1372	20.6035	20.6099	33.7139	33.3404	51.1561	49.0674	69.0352	66.1247				79.64	8.87311	8.30617	15.1428	14.4969	24.1882	24.0374	40.019	38.4713	58.9451	56.5312				81.02	8.71123	7.96659	15.6796	14.3857	26.378	24.691	39.4113
79.74	10.0985	10.1437	17.5109	17.7183	30.9724	30.2751	47.5441	45.6126	66.6782	63.8339				79.74	12.7283	12.1378	20.7692	20.6104	33.8256	33.3406	50.7655	49.0674	69.4008	66.1247				79.74	8.26605	8.30664	14.8818	14.4973	24.271	24.0377	40.1745	38.4713	58.9583	56.5312				81.12	8.55969	7.9259	15.3006	14.3088	26.078	24.5519	38.9144
79.84	9.7594	10.1442	18.1023	17.7188	30.9661	30.2753	47.3449	45.6126	66.5423	63.8339				79.84	12.8432	12.1385	20.9762	20.6108	34.0662	33.3407	51.0077	49.0674	69.6149	66.1247				79.84	7.97156	8.30711	14.942	14.4978	23.9922	24.0379	39.6839	38.4713	58.7185	56.5312				81.22	8.56592	7.88544	15.1069	14.2325	25.8545	24.4139	38.6573
79.94	10.3211	10.1448	17.8861	17.7193	31.1708	30.2755	47.48	45.6126	66.7704	63.8339				79.94	12.3698	12.1391	20.8246	20.6113	33.9491	33.3409	51.0663	49.0674	69.0054	66.1247				79.94	8.52155	8.30758	14.9638	14.4982	24.2969	24.0381	39.5745	38.4714	58.67	56.5312				81.32	8.59242	7.84522	15.0483	14.1566	25.6757	24.277	38.4613
80.04	10.2407	10.1453	18.6023	16.9367	31.0959	29.5537	46.9708	44.3556	66.5126	62.9451				80.04	11.8768	10.9681	20.9137	20.6118	33.9405	33.341	50.782	49.0674	69.0766	66.1247				80.04	8.59879	8.30805	14.8764	14.4987	24.2594	24.0383	39.9253	38.4714	58.6193	56.5312				81.42	8.52844	7.80523	14.9264	14.0812	25.4366	24.1412	38.1621
80.14	10.8906	9.55374	16.1874	16.847	29.7333	29.3883	45.9636	44.0812	65.1258	62.5166				80.14	10.9885	10.9124	19.7535	19.0828	33.1373	31.506	50.7601	47.7334	67.0383	65.807				80.14	8.88641	7.71645	14.7795	13.6669	24.2859	24.0385	40.0386	38.4714	58.6896	56.5312				81.52	8.51039	7.76547	14.9741	14.0064	25.2194	24.0064	37.8136
80.24	8.89692	9.50583	17.1874	16.7578	30.6216	29.224	47.4973	43.8092	66.0126	62.093				80.24	13.4151	10.857	20.5918	18.9789	33.6466	31.3192	49.4952	47.4187	69.1992	65.3205				80.24	7.16058	7.67677	13.9591	13.5922	23.2515	22.8895	39.6081	37.4044	57.4896	55.6086				81.62	8.40491	7.72593	14.9193	13.932	24.8959	23.8727	37.4019
80.34	9.44997	9.45818	17.6953	16.6692	30.977	29.0608	47.3909	43.5395	66.3985	61.674				80.34	13.2743	10.802	21.3472	18.8756	34.3162	31.1337	50.9522	47.107	69.314	64.8404				80.34	7.89728	7.63732	14.8483	13.518	23.4938	22.7541	38.1699	37.1648	57.9013	55.2154				81.72	8.29163	7.68661	14.8233	13.8581	24.6357	23.74	37.0684
80.44	9.79533	9.41079	17.7335	16.5811	30.7591	28.8988	46.7215	43.2722	65.9407	61.2597				80.44	12.7019	10.7472	21.0793	18.773	33.9006	30.9496	50.7836	46.7983	68.5758	64.3662				80.44	8.22229	7.59807	15.0786	13.4442	24.3835	22.6196	39.4025	36.9272	58.7052	54.8265				81.82	8.25258	7.64752	14.6998	13.7846	24.4756	23.6083	36.6675
80.54	10.0742	9.36364	17.7172	16.4936	30.9731	28.7379	46.3628	43.0072	65.4891	60.8498				80.54	12.4221	10.6927	20.6082	18.6711	33.5146	30.767	50.3992	46.4925	67.7531	63.8979				80.54	8.32786	7.55905	14.9655	13.3709	24.004	22.4861	39.5801	36.6917	58.3154	54.4419				81.92	8.24084	7.60865	14.6006	13.7116	24.46	23.4776	36.423
80.64	10.2571	9.31675	17.6016	16.4065	30.3318	28.5781	46.0324	42.7444	64.6251	60.4444				80.64	12.4752	10.6386	20.6691	18.5697	33.4669	30.5856	50.0897	46.1896	67.2445	63.4354				80.64	8.48322	7.52023	14.8241	13.298	23.7914	22.3535	39.2652	36.4582	57.699	54.0616				82.02	8.24085	7.57	14.5186	13.6392	24.4163	23.348	36.176
80.74	9.99299	9.27012	17.5288	16.32	30.3224	28.4195	45.6262	42.484	64.1196	60.0434				80.74	12.1362	10.5847	20.1574	18.469	32.8218	30.4057	49.407	45.8897	66.0969	62.9785				80.74	8.57544	7.48162	14.8264	13.2256	23.7797	22.2218	38.8784	36.2267	57.0122	53.6855				82.12	8.23071	7.53156	14.499	13.5671	24.3381	23.2193	35.9722
80.84	10.082	9.22373	17.3101	16.234	29.9138	28.2619	45.2995	42.2257	63.404	59.6467				80.84	12.0564	10.5311	20.0574	18.369	32.66	30.2271	48.921	45.5925	65.5336	62.5273				80.84	8.1582	7.44323	14.7006	13.1536	23.5476	22.0912	38.6878	35.9972	56.6935	53.3135				82.22	8.17529	7.49335	14.4327	13.4956	24.1421	23.0916	35.7559
80.94	9.77425	9.17759	16.9023	16.1485	29.7232	28.1054	44.7074	41.9696	62.5853	59.2541				80.94	11.976	10.4779	19.9426	18.2696	32.3115	30.0499	48.5108	45.2981	65.0945	62.0813				80.94	8.07697	7.40504	14.4263	13.082	23.3101	21.9614	38.3479	35.7697	56.0763	52.9454				82.32	8.19788	7.45535	14.4795	13.4244	24.0358	22.9649	35.5034
81.04	9.72345	9.1317	16.789	16.0636	29.5037	27.95	44.055	41.7157	62.1478	58.8657				81.04	11.5877	10.4249	19.6465	18.1707	31.8428	29.8739	47.8038	45.0064	64.1016	61.6407				81.04	8.11061	7.36706	14.1787	13.0109	23.0453	21.8325	37.9808	35.5441	55.5419	52.5814				82.42	8.18616	7.41756	14.4092	13.3538	23.8014	22.8391	35.2675
81.14	9.64685	9.08605	16.8038	15.9791	29.2396	27.7956	43.7722	41.4638	61.5032	58.4813				81.14	11.601	10.3722	19.6754	18.0725	31.6646	29.6992	47.3608	44.7175	63.4554	61.2052				81.14	8.18561	7.32929	14.1561	12.9402	22.9094	21.7045	37.455	35.3204	54.981	52.2211				82.52	8.1526	7.37999	14.3132	13.2836	23.6343	22.7142	34.9957
81.24	9.63593	9.04065	16.6906	15.8951	29.0935	27.6423	43.5121	41.2142	60.8672	58.1009				81.24	11.5923	10.3197	19.6628	17.9749	31.6216	29.5259	47.1608	44.4312	62.939	60.7748				81.24	8.21216	7.29171	14.1787	12.8699	22.7648	21.5774	37.2042	35.0985	54.4521	51.8647				82.62	8.10254	7.34263	14.235	13.2138	23.5452	22.5903	34.7378
81.34	9.52893	8.99549	16.6422	15.8117	28.8568	27.4901	43.2371	40.9665	60.2493	57.7243				81.34	11.4705	10.2676	19.405	17.8779	31.3708	29.3538	46.7694	44.1475	62.2711	60.3494				81.34	8.0918	7.25435	14.0701	12.8001	22.6203	21.4512	37.0097	34.8786	53.9669	51.512				82.72	8.02917	7.30547	14.1467	13.1445	23.3717	22.4673	34.391
81.44	9.44373	8.95058	16.6163	15.7287	28.7458	27.3388	42.9199	40.721	59.7328	57.3516				81.44	11.3447	10.2158	19.2004	17.7815	31.1279	29.183	46.4045	43.8664	61.6718	59.9287				81.44	8.09967	7.21719	13.9958	12.7306	22.5109	21.3259	36.7362	34.6604	53.5255	51.1629				82.82	7.96119	7.26853	14.028	13.0756	23.235	22.3452	34.13
81.54	9.43127	8.9059	16.5266	15.6462	28.5497	27.1886	42.5785	40.4774	59.2071	56.9827				81.54	11.244	10.1642	19.048	17.6858	30.8654	29.0134	45.8882	43.5878	61.082	59.513				81.54	7.94893	7.18023	13.8951	12.6616	22.4031	21.2015	36.5182	34.4441	52.9529	50.8175				82.92	7.89722	7.23179	13.9031	13.0071	23.1069	22.224	33.8434
81.64	9.45471	8.86145	16.4789	15.5642	28.317	27.0394	42.216	40.2358	58.6829	56.6174				81.64	11.144	10.1129	18.902	17.5905	30.567	28.845	45.4538	43.3117	60.5062	59.1018				81.64	7.81134	7.14346	13.728	12.593	22.2039	21.0779	36.105	34.2296	52.3232	50.4756				83.02	7.83472	7.19526	13.8289	12.9391	22.989	22.1037	33.627
81.74	9.41565	8.81726	16.3961	15.4827	28.1521	26.8913	41.873	39.9962	58.1462	56.2559				81.74	11.1346	10.0619	18.8301	17.4959	30.3826	28.6779	45.1132	43.0381	59.9266	58.6952				81.74	7.77856	7.10689	13.5818	12.5248	21.975	20.9551	35.7159	34.0168	51.7927	50.1372				83.12	7.75647	7.15893	13.7076	12.8715	22.8092	21.9842	33.38
81.84	9.38049	8.77328	16.2484	15.4017	27.9958	26.7441	41.4894	39.7586	57.5704	55.8978				81.84	11.1471	10.0112	18.827	17.4019	30.292	28.512	44.8343	42.7669	59.4734	58.2931				81.84	7.69263	7.07053	13.3975	12.457	21.7578	20.8333	35.3417	33.8058	51.281	49.8022				83.22	7.69714	7.1228	13.6194	12.8043	22.6375	21.8657	33.0989
81.94	9.31799	8.72955	16.1937	15.3211	27.8005	26.5979	41.1527	39.5228	57.0806	55.5433				81.94	11.1417	9.96076	18.6754	17.3084	30.0436	28.3473	44.396	42.4982	58.8969	57.8954				81.94	7.60199	7.03436	13.2685	12.3896	21.6047	20.7122	35.048	33.5965	50.7693	49.4706				83.32	7.61597	7.08688	13.5304	12.7375	22.4617	21.748	32.8825
82.04	9.31799	8.68605	16.0922	15.241	27.7247	26.4526	40.7684	39.289	56.6009	55.1923				82.04	11.0939	9.91058	18.4957	17.2155	29.7717	28.1837	44.0062	42.2317	58.3	57.5021				82.04	7.5528	6.99839	13.1357	12.3227	21.4382	20.592	34.7018	33.3889	50.2927	49.1423				83.42	7.54944	7.05116	13.4576	12.6712	22.2545	21.6311	32.6222
82.14	9.24688	8.64278	16.0062	15.1614	27.5607	26.3084	40.4504	39.057	56.1587	54.8446				82.14	11.0096	9.86067	18.3231	17.1232	29.5272	28.0214	43.6241	41.9676	57.7906	57.1129				82.14	7.47308	6.9626	13.0498	12.2561	21.3008	20.4726	34.4511	33.183	49.9177	48.8172				83.52	7.51978	7.01564	13.3875	12.6052	22.0711	21.5151	32.427
82.24	9.14374	8.59974	15.9906	15.0822	27.3286	26.1651	40.1738	38.8269	55.6524	54.5003				82.24	10.8611	9.81104	18.1434	17.0314	29.3045	27.8602	43.1992	41.7059	57.282	56.7279				82.24	7.39496	6.92701	12.9811	12.1899	21.1398	20.354	34.2355	32.9787	49.4443	48.4953				83.62	7.47766	6.98031	13.2897	12.5397	21.8804	21.3999	32.1832
82.34	9.11878	8.55693	15.9359	15.0036	27.1669	26.0227	39.9582	38.5986	55.2204	54.1592				82.34	10.6979	9.76167	17.9629	16.9402	29.006	27.7001	42.8781	41.4464	56.7664	56.347				82.34	7.302	6.89162	12.8928	12.1241	21.0219	20.2363	34.0003	32.7762	48.9872	48.1766				83.72	7.44019	6.94517	13.1882	12.4746	21.803	21.2855	31.9231
82.44	9.10315	8.51434	15.7515	14.9253	26.9326	25.8813	39.7051	38.3722	54.7634	53.8215				82.44	10.6033	9.71257	17.8465	16.8496	28.8405	27.5412	42.5851	41.1891	56.2391	55.9701				82.44	7.28949	6.85641	12.8193	12.0587	20.8383	20.1193	33.687	32.5752	48.5623	47.8609				83.82	7.3783	6.91024	13.0857	12.4099	21.6663	21.172	31.673
82.54	9.00079	8.47198	15.5953	14.8476	26.688	25.7408	39.423	38.1475	54.2813	53.4869				82.54	10.4908	9.66373	17.7801	16.7595	28.6248	27.3834	42.1437	40.9341	55.6961	55.5972				82.54	7.26996	6.8214	12.7568	11.9937	20.639	20.0032	33.4152	32.3758	48.1169	47.5483				83.92	7.30737	6.87549	12.9944	12.3455	21.5476	21.0593	31.4254
82.64	8.92426	8.42984	15.4929	14.7703	26.5294	25.6013	39.1144	37.9246	53.8141	53.1554				82.64	10.3572	9.61516	17.6855	16.6699	28.3998	27.2268	41.6929	40.6812	55.1406	55.228				82.64	7.22308	6.78657	12.7256	11.929	20.4898	19.8878	33.1613	32.178	47.6435	47.2387				84.02	7.28223	6.84095	12.9194	12.2816	21.4312	20.9473	31.2144
82.74	8.86328	8.38794	15.3375	14.6934	26.3544	25.4626	38.7917	37.7034	53.3454	52.827				82.74	10.2315	9.56685	17.5652	16.5809	28.1912	27.0712	41.2218	40.4305	54.6297	54.8627				82.74	7.14178	6.75192	12.6506	11.8648	20.3648	19.7732	32.8347	31.9818	47.2794	46.9321				84.12	7.25952	6.80658	12.8499	12.2181	21.324	20.8362	31.0042
82.84	8.76642	8.34624	15.228	14.617	26.1357	25.3249	38.3988	37.4839	52.8696	52.5016				82.84	10.1588	9.5188	17.4121	16.4925	27.9764	26.9168	40.846	40.1819	54.1531	54.5012				82.84	7.10278	6.71747	12.5302	11.8009	20.1835	19.6594	32.5175	31.7871	46.9138	46.6283				84.22	7.21899	6.77241	12.7781	12.1549	21.2179	20.7258	30.7926
82.94	8.68512	8.30478	15.1499	14.541	25.9458	25.1881	38.0909	37.2662	52.4399	52.1793				82.94	10.0729	9.47102	17.2355	16.4045	27.76	26.7634	40.6241	39.9354	53.6953	54.1432				82.94	7.08325	6.6832	12.4717	11.7374	20.0718	19.5463	32.2277	31.5939	46.5224	46.3274				84.32	7.20581	6.73843	12.6874	12.0922	21.1132	20.6162	30.6067
83.04	8.59137	8.26352	15.0289	14.4655	25.7997	25.0522	37.8222	37.0501	51.9946	51.8599				83.04	9.94635	9.42348	17.0207	16.3171	27.5076	26.6111	40.3382	39.6909	53.2469	53.789				83.04	7.08399	6.64911	12.3889	11.6743	19.9867	19.434	32.0394	31.4023	46.1552	46.0294				84.42	7.18616	6.70464	12.6202	12.0298	20.9679	20.5073	30.3942
83.14	8.56409	8.22249	14.9226	14.3904	25.6396	24.9171	37.5121	36.8357	51.5165	51.5434				83.14	9.88068	9.3762	16.8176	16.2302	27.2787	26.4599	40.0101	39.4485	52.7805	53.4382				83.14	7.03876	6.61521	12.2849	11.6116	19.8398	19.3225	31.862	31.2122	45.7427	45.7341				84.52	7.12293	6.67103	12.4921	11.9678	20.825	20.3992	30.1785
83.24	8.49609	8.18167	14.8421	14.3157	25.4794	24.783	37.2112	36.623	51.061	51.2297				83.24	9.90875	9.32918	16.6816	16.1439	27.0662	26.3097	39.76	39.2082	52.3757	53.0909				83.24	6.95355	6.58148	12.2186	11.5492	19.7093	19.2117	31.6206	31.0235	45.3271	45.4415				84.62	7.04797	6.63761	12.3546	11.9062	20.6764	20.2919	29.9371
83.34	8.4234	8.14107	14.7007	14.2415	25.2841	24.6497	36.9152	36.4118	50.675	50.9189				83.34	9.82599	9.2824	16.6496	16.0581	26.8428	26.1605	39.4913	38.9698	51.9063	52.747				83.34	6.84888	6.54794	12.1381	11.4872	19.6109	19.1016	31.387	30.8363	44.881	45.1517				84.72	6.99634	6.60437	12.2936	11.845	20.5577	20.1853	29.7433
83.44	8.35315	8.10069	14.5952	14.1677	25.0654	24.5172	36.6019	36.2023	50.2469	50.6109				83.44	9.7525	9.23589	16.5605	15.9727	26.6248	26.0125	39.1663	38.7334	51.3992	52.4065				83.44	6.7934	6.51458	12.0092	11.4255	19.4554	18.9923	31.1245	30.6506	44.499	44.8645				84.82	6.9408	6.57131	12.1951	11.7841	20.4115	20.0794	29.5823
83.54	8.30157	8.06051	14.482	14.0943	24.9052	24.3856	36.2855	35.9944	49.7914	50.3055				83.54	9.67047	9.18961	16.4363	15.8879	26.3967	25.8654	38.8342	38.4989	51.0164	52.0694				83.54	6.76685	6.4814	11.8677	11.3642	19.2718	18.8837	30.8635	30.4663	44.1356	44.5799				84.92	6.89563	6.53843	12.1476	11.7236	20.2545	19.9743	29.4059
83.64	8.25232	8.02054	14.4312	14.0213	24.7349	24.2549	35.9777	35.788	49.3383	50.0029				83.64	9.62677	9.14359	16.3488	15.8036	26.1545	25.7193	38.5179	38.2663	50.6211	51.7354				83.64	6.74579	6.44839	11.7866	11.3033	19.1578	18.7759	30.6613	30.2834	43.7849	44.2979				85.02	6.85022	6.50574	12.0592	11.6634	20.1007	19.8699	29.1925
83.74	8.20465	7.98079	14.3555	13.9488	24.5802	24.125	35.7425	35.5832	48.943	49.7029				83.74	9.5127	9.09782	16.2245	15.7198	25.9302	25.5742	38.1905	38.0356	50.2031	51.4047				83.74	6.68713	6.41556	11.6974	11.2427	19.0297	18.6687	30.4261	30.1019	43.4318	44.0184				85.12	6.82214	6.47322	11.9905	11.6037	19.9686	19.7662	28.9583
83.84	8.15552	7.94125	14.2625	13.8767	24.4435	23.996	35.473	35.3799	48.5594	49.4055				83.84	9.44318	9.05228	16.134	15.6365	25.7787	25.4302	37.8569	37.8068	49.7453	51.0771				83.84	6.62695	6.38291	11.6271	11.1825	18.9109	18.5623	30.1979	29.9218	43.0646	43.7414				85.22	6.76196	6.44088	11.8928	11.5442	19.8209	19.6631	28.7175
83.94	8.12262	7.90191	14.1593	13.805	24.2919	23.8677	35.2667	35.1782	48.2133	49.1108				83.94	9.36969	9.007	16.0527	15.5537	25.6083	25.2871	37.5928	37.5799	49.3203	50.7527				83.94	6.55121	6.35043	11.5536	11.1227	18.7562	18.4565	29.9534	29.743	42.7137	43.4669				85.32	6.7229	6.40873	11.7952	11.4852	19.6897	19.5608	28.5481
84.04	8.10004	7.86278	14.0867	13.7337	24.1528	23.7403	35.009	34.9779	47.8735	48.8185				84.04	9.25098	8.96195	15.9355	15.4714	25.4521	25.145	37.2991	37.3547	48.9187	50.4313				84.04	6.4809	6.31813	11.4443	11.0632	18.6077	18.3515	29.7034	29.5656	42.363	43.1948				85.42	6.66504	6.37674	11.71	11.4265	19.5327	19.4592	28.3331
84.14	8.06647	7.82386	14.0054	13.6628	24.0131	23.6137	34.7645	34.7792	47.5282	48.5288				84.14	9.1947	8.91714	15.8168	15.3896	25.2919	25.0039	37.0178	37.1314	48.5234	50.1129				84.14	6.44727	6.28599	11.3498	11.004	18.4547	18.2471	29.4534	29.3896	42.0099	42.9251				85.52	6.60731	6.34493	11.5975	11.3681	19.4061	19.3583	28.1262
84.24	8.02032	7.78514	13.9335	13.5923	23.8591	23.4879	34.5089	34.5819	47.1703	48.2416				84.24	9.13849	8.87258	15.6863	15.3083	25.1005	24.8637	36.7296	36.9098	48.0976	49.7974				84.24	6.42932	6.25402	11.2724	10.9452	18.3038	18.1435	29.2354	29.2149	41.6896	42.6578				85.62	6.58862	6.31329	11.5452	11.3101	19.3069	19.258	27.9574
84.34	7.9859	7.74662	13.8304	13.5222	23.7083	23.3629	34.2659	34.386	46.7735	47.9568				84.34	9.04394	8.82824	15.5402	15.2274	24.8935	24.7245	36.4241	36.69	47.6906	49.485				84.34	6.37305	6.22224	11.1669	10.8867	18.1663	18.0405	29.0128	29.0415	41.3434	42.3928				85.72	6.59241	6.28182	11.4889	11.2525	19.2076	19.1584	27.8066
84.44	7.93909	7.70831	13.746	13.4525	23.5583	23.2387	34.0089	34.1917	46.4016	47.6744				84.44	8.95807	8.78416	15.4348	15.147	24.7248	24.5862	36.1101	36.472	47.3078	49.1753				84.44	6.33954	6.19061	11.0576	10.8285	18.0062	17.9382	28.8401	28.8693	40.9794	42.1301				85.82	6.56043	6.25053	11.4045	11.1951	19.0764	19.0595	27.6277
84.54	7.89844	7.67019	13.6468	13.3833	23.4442	23.1153	33.8043	33.9987	46.0555	47.3944				84.54	8.90881	8.74029	15.3418	15.0672	24.5568	24.4488	35.8506	36.2557	46.9703	48.8685				84.54	6.32226	6.15916	10.9975	10.7707	17.8953	17.8366	28.6238	28.6985	40.6818	41.8697				85.92	6.54395	6.2194	11.36	11.1382	18.9951	18.9612	27.423
84.64	7.86951	7.63227	13.564	13.3144	23.3036	22.9926	33.5519	33.8071	45.7133	47.1167				84.64	8.85016	8.69667	15.2324	14.9877	24.3748	24.3124	35.5757	36.041	46.5969	48.5645				84.64	6.28088	6.12787	10.9561	10.7133	17.7719	17.7356	28.4261	28.529	40.402	41.6115				86.02	6.49402	6.18845	11.2804	11.0815	18.8873	18.8636	27.2316
84.74	7.83282	7.59456	13.4414	13.2459	23.1716	22.8708	33.3285	33.6169	45.3337	46.8413				84.74	8.7713	8.65328	15.1262	14.9088	24.2006	24.1769	35.2866	35.8281	46.2468	48.2632				84.74	6.19574	6.09675	10.881	10.6561	17.6351	17.6353	28.2073	28.3606	40.0809	41.3555				86.12	6.45581	6.15766	11.203	11.0252	18.7444	18.7667	27.0403
84.84	7.74536	7.55703	13.3655	13.1778	23.0045	22.7497	33.0848	33.4281	44.9548	46.5682				84.84	8.73926	8.61011	15.0637	14.8303	24.0576	24.0423	35.0694	35.6167	45.9335	47.9647				84.84	6.14105	6.0658	10.8029	10.5993	17.4852	17.5356	27.9839	28.1936	39.7638	41.1018				86.22	6.40649	6.12704	11.0959	10.9692	18.6256	18.6703	26.8878
84.94	7.6781	7.51971	13.3453	13.11	22.831	22.6293	32.8488	33.2407	44.572	46.2974				84.94	8.66663	8.56718	14.9363	14.7522	23.8975	23.9086	34.8069	35.4071	45.582	47.6688				84.94	6.11133	6.035	10.7224	10.5428	17.3273	17.4366	27.7855	28.0278	39.4059	40.8501				86.32	6.34949	6.09658	11.028	10.9136	18.5155	18.5746	26.7081
85.04	7.68909	7.48258	13.2625	13.0427	22.7224	22.5097	32.6215	33.0546	44.2211	46.0288				85.04	8.59705	8.52448	14.8535	14.6747	23.738	23.7758	34.5499	35.199	45.239	47.3755				85.04	6.10437	6.00438	10.6349	10.4867	17.2086	17.3383	27.5753	27.8632	39.1075	40.6006				86.42	6.34485	6.06629	10.9944	10.8583	18.4108	18.4795	26.5457
85.14	7.60938	7.44564	13.1804	12.9758	22.5521	22.3909	32.3519	32.8699	43.8985	45.7624				85.14	8.54474	8.48199	14.7714	14.5976	23.5724	23.6439	34.3342	34.9926	44.9094	47.0849				85.14	6.05121	5.97391	10.5787	10.4309	17.0953	17.2405	27.3894	27.6998	38.8419	40.3532				86.52	6.30335	6.03617	10.9443	10.8033	18.3076	18.3851	26.3862
85.24	7.56329	7.4089	13.0867	12.9092	22.4169	22.2728	32.1129	32.6865	43.6032	45.4981				85.24	8.48456	8.43974	14.6722	14.5209	23.4162	23.5128	34.1108	34.7877	44.5703	46.7967				85.24	6.01294	5.94361	10.524	10.3754	16.9711	17.1434	27.1956	27.5375	38.5419	40.1078				86.62	6.28699	6.0062	10.8873	10.7486	18.2327	18.2913	26.2159
85.34	7.51251	7.37235	12.9711	12.843	22.2911	22.1554	31.9183	32.5044	43.3422	45.236				85.34	8.42206	8.39771	14.5692	14.4447	23.2545	23.3827	33.8632	34.5844	44.2508	46.5112				85.34	5.98871	5.91347	10.4561	10.3202	16.8578	17.047	26.9847	27.3765	38.2419	39.8645				86.72	6.21509	5.9764	10.8179	10.6943	18.1093	18.198	26.0183
85.44	7.44379	7.33599	12.8945	12.7772	22.1294	22.0388	31.6801	32.3236	43.0212	44.976				85.44	8.34863	8.35591	14.4933	14.3689	23.1037	23.2534	33.6226	34.3827	43.9335	46.228				85.44	5.97778	5.88348	10.3959	10.2653	16.7508	16.9511	26.7644	27.2167	37.981	39.6232				86.82	6.14942	5.94676	10.7568	10.6403	17.9834	18.1054	25.8621
85.54	7.37891	7.29982	12.8054	12.7117	21.9583	21.9229	31.4378	32.144	42.6844	44.7181				85.54	8.32129	8.31432	14.4387	14.2936	22.9951	23.1249	33.4108	34.1825	43.6203	45.9474				85.54	5.91913	5.85366	10.3709	10.2108	16.6406	16.8559	26.5917	27.058	37.7271	39.3839				86.92	6.14014	5.91728	10.7405	10.5866	17.9061	18.0134	25.7395
85.64	7.32574	7.26383	12.7242	12.6466	21.8107	21.8077	31.2136	31.9657	42.3844	44.4622				85.64	8.23694	8.27295	14.3191	14.2187	22.8068	22.9973	33.139	33.9838	43.2461	45.6692				85.64	5.8559	5.824	10.2982	10.1565	16.5367	16.7612	26.3792	26.9004	37.4357	39.1466				87.02	6.07215	5.88796	10.6639	10.5332	17.7781	17.9219	25.5723
85.74	7.24768	7.22804	12.6687	12.5819	21.6552	21.6932	31.0058	31.7887	42.0837	44.2084				85.74	8.18927	8.23181	14.2121	14.1442	22.6318	22.8705	32.8694	33.7866	42.882	45.3933				85.74	5.80823	5.79449	10.2224	10.1026	16.4242	16.6672	26.1558	26.744	37.152	38.9112				87.12	6.05566	5.85879	10.5967	10.4801	17.6959	17.8311	25.4136
85.84	7.21875	7.19242	12.607	12.5175	21.5099	21.5794	30.8043	31.613	41.8173	43.9566				85.84	8.13147	8.19087	14.1074	14.0702	22.4803	22.7445	32.6359	33.5909	42.5203	45.1198				85.84	5.80902	5.76514	10.1428	10.049	16.3148	16.5738	25.9448	26.5887	36.9044	38.6777				87.22	6.02991	5.82978	10.5569	10.4273	17.6318	17.7408	25.2612
85.94	7.19379	7.157	12.5023	12.4535	21.4216	21.4663	30.6097	31.4385	41.5657	43.7068				85.94	8.05176	8.15016	13.9816	13.9966	22.3256	22.6194	32.3928	33.3966	42.1796	44.8486				85.94	5.7793	5.73594	10.0881	9.9957	16.2273	16.481	25.8167	26.4345	36.6669	38.4461				87.32	6.00342	5.80093	10.5203	10.3748	17.5327	17.6511	25.1176
86.04	7.14062	7.12176	12.3867	12.3899	21.2724	21.3539	30.3715	31.2651	41.2782	43.4589				86.04	7.99084	8.10966	13.8801	13.9235	22.1631	22.4951	32.1577	33.2038	41.9016	44.5798				86.04	5.74652	5.7069	10.0217	9.94271	16.1085	16.3888	25.6417	26.2814	36.3779	38.2164				87.42	5.97131	5.77223	10.453	10.3227	17.4436	17.562	24.9894
86.14	7.07575	7.0867	12.2976	12.3266	21.0919	21.2422	30.1644	31.093	40.9423	43.2129				86.14	7.9502	8.06937	13.7949	13.8507	22.0131	22.3716	31.9155	33.0125	41.6203	44.3131				86.14	5.68323	5.67801	9.96069	9.89001	15.9937	16.2971	25.4925	26.1294	36.1161	37.9885				87.52	5.92371	5.74368	10.3912	10.2708	17.3429	17.4735	24.8308
86.24	7.04376	7.05182	12.2242	12.2637	20.956	21.1312	29.9965	30.9221	40.6462	42.9689				86.24	7.92517	8.0293	13.7199	13.7784	21.8779	22.2489	31.6944	32.8225	41.3484	44.0487				86.24	5.67694	5.64927	9.87634	9.83761	15.8765	16.2061	25.319	25.9785	35.9318	37.7624				87.62	5.88538	5.71529	10.3225	10.2192	17.2577	17.3855	24.6824
86.34	6.98828	7.01712	12.1804	12.2011	20.7982	21.0209	29.7894	30.7524	40.3524	42.7268				86.34	7.8869	7.98944	13.6223	13.7065	21.7372	22.127	31.4803	32.634	41.0609	43.7865				86.34	5.63794	5.62069	9.80292	9.78552	15.7984	16.1156	25.1636	25.8287	35.6779	37.5382				87.72	5.87756	5.68705	10.3154	10.168	17.1943	17.298	24.5698
86.44	6.92419	6.98261	12.139	12.1389	20.6474	20.9112	29.5933	30.5838	40.0751	42.4865				86.44	7.81195	7.94979	13.5215	13.635	21.5662	22.0059	31.2413	32.4468	40.7469	43.5265				86.44	5.57855	5.59225	9.71777	9.73371	15.6711	16.0257	24.9933	25.6799	35.4138	37.3157				87.82	5.88232	5.65896	10.2905	10.117	17.1288	17.2112	24.4222
86.54	6.92346	6.94827	12.0757	12.077	20.5544	20.8022	29.4035	30.4164	39.8157	42.2481				86.54	7.77911	7.91034	13.4574	13.564	21.4388	21.8856	31.0171	32.261	40.4641	43.2686				86.54	5.54028	5.56397	9.63959	9.68222	15.5523	15.9364	24.7964	25.5322	35.1419	37.095				87.92	5.83691	5.63102	10.1826	10.0663	17.0092	17.1248	24.2378
86.64	6.89063	6.91411	11.9913	12.0155	20.4435	20.6939	29.2308	30.2502	39.5946	42.0115				86.64	7.70331	7.8711	13.3613	13.4933	21.2756	21.7661	30.8022	32.0766	40.1984	43.0128				86.64	5.49963	5.53583	9.58728	9.631	15.4703	15.8476	24.6409	25.3855	34.8864	36.876				88.02	5.79944	5.60324	10.0803	10.0159	16.8889	17.039	24.0535
86.74	6.85236	6.88013	11.9359	11.9543	20.3294	20.5862	29.0464	30.0851	39.3134	41.7767				86.74	7.66662	7.83207	13.2941	13.4231	21.1662	21.6473	30.5928	31.8935	39.9531	42.7591				86.74	5.4809	5.50785	9.52319	9.58008	15.3617	15.7594	24.4612	25.2398	34.6271	36.6588				88.12	5.78931	5.57559	9.9928	9.96582	16.785	16.9538	23.905
86.84	6.82269	6.84632	11.8914	11.8935	20.199	20.4792	28.8355	29.9211	39.061	41.5436				86.84	7.63147	7.79324	13.2363	13.3532	21.0459	21.5293	30.3765	31.7118	39.6953	42.5075				86.84	5.44574	5.48001	9.47791	9.52946	15.2867	15.6718	24.2729	25.0952	34.3732	36.4432				88.22	5.76196	5.5481	9.92725	9.91602	16.6764	16.869	23.78
86.94	6.81171	6.81269	11.8163	11.833	20.1028	20.3728	28.6644	29.7583	38.8516	41.3124				86.94	7.5885	7.75462	13.1183	13.2838	20.8983	21.412	30.1507	31.5313	39.4336	42.2579				86.94	5.39496	5.45232	9.41229	9.47912	15.1742	15.5847	24.1292	24.9515	34.1075	36.2293				88.32	5.7323	5.52075	9.85608	9.86649	16.5569	16.7848	23.6691
87.04	6.75781	6.77923	11.7562	11.7728	19.9598	20.2671	28.4745	29.5965	38.5829	41.0829				87.04	7.55646	7.7162	13.0449	13.2147	20.7474	21.2955	29.9319	31.3522	39.1609	42.0103				87.04	5.34027	5.42477	9.32636	9.42907	15.0609	15.4981	23.98	24.8089	33.8544	36.0171				88.42	5.69397	5.49355	9.8053	9.81724	16.4459	16.7012	23.5363
87.14	6.71332	6.74594	11.7	11.713	19.8466	20.162	28.2824	29.4358	38.3188	40.855				87.14	7.52911	7.67798	12.9699	13.1461	20.6076	21.1797	29.7429	31.1743	38.9086	41.7647				87.14	5.2926	5.39737	9.24042	9.3793	14.9539	15.4121	23.7995	24.6672	33.5887	35.8065				88.52	5.6604	5.46649	9.7561	9.76828	16.3397	16.618	23.3855
87.24	6.70862	6.71282	11.6304	11.6535	19.7537	20.0575	28.0949	29.2763	38.0923	40.629				87.24	7.46192	7.63996	12.8605	13.0778	20.4639	21.0647	29.5179	30.9978	38.6414	41.5211				87.24	5.29102	5.37011	9.15057	9.32981	14.8289	15.3266	23.6292	24.5266	33.3372	35.5975				88.62	5.61353	5.43958	9.6897	9.7196	16.2584	16.5354	23.2511
87.34	6.69842	6.67988	11.5546	11.5943	19.645	19.9537	27.9128	29.1178	37.8625	40.4045				87.34	7.36664	7.60214	12.7129	13.01	20.2889	20.9504	29.2843	30.8225	38.3594	41.2794				87.34	5.26526	5.343	9.09979	9.2806	14.7374	15.2417	23.4597	24.3869	33.1279	35.3902				88.72	5.58459	5.41281	9.6272	9.67119	16.1428	16.4532	23.1199
87.44	6.67737	6.64711	11.4742	11.5354	19.5529	19.8505	27.7308	28.9603	37.6149	40.1818				87.44	7.3338	7.56452	12.6152	12.9425	20.1459	20.8369	29.0804	30.6485	38.1008	41.0396				87.44	5.19342	5.31602	9.05371	9.23167	14.6461	15.1573	23.3174	24.2481	32.9365	35.1844				88.82	5.53077	5.38618	9.52332	9.62306	15.9827	16.3716	22.973
87.54	6.60938	6.6145	11.407	11.4769	19.4606	19.7479	27.5347	28.8039	37.3727	39.9606				87.54	7.30487	7.52709	12.516	12.8754	20.0131	20.724	28.8796	30.4756	37.8586	40.8018				87.54	5.1723	5.2892	8.98731	9.18303	14.5648	15.0734	23.1605	24.1104	32.6974	34.9802				88.92	5.46594	5.35969	9.4303	9.5752	15.8905	16.2905	22.8292
87.64	6.55627	6.58206	11.3461	11.4187	19.3685	19.6459	27.3629	28.6486	37.1657	39.7411				87.64	7.25177	7.48986	12.4144	12.8087	19.8623	20.6119	28.7015	30.304	37.625	40.5658				87.64	5.15747	5.26251	8.94824	9.13465	14.4945	14.9901	23.0347	23.9735	32.4841	34.7776				89.02	5.44556	5.33334	9.38501	9.52761	15.817	16.2098	22.7339
87.74	6.53674	6.54979	11.2999	11.3608	19.2498	19.5445	27.1848	28.4943	36.9157	39.5233				87.74	7.18305	7.45283	12.2925	12.7423	19.7334	20.5005	28.4788	30.1337	37.3555	40.3316				87.74	5.11292	5.23596	8.87323	9.08654	14.4	14.9072	22.8956	23.8376	32.2872	34.5764				89.12	5.41199	5.30713	9.34595	9.48029	15.7483	16.1297	22.6293
87.84	6.50311	6.51768	11.2211	11.3033	19.138	19.4437	27.0027	28.341	36.6415	39.307				87.84	7.11505	7.41599	12.2074	12.6764	19.5576	20.3898	28.2921	29.9645	37.0977	40.0993				87.84	5.03638	5.20955	8.80682	9.03872	14.3062	14.8249	22.7331	23.7027	32.0833	34.3768				89.22	5.34009	5.28106	9.27722	9.43325	15.6741	16.0501	22.4855
87.94	6.4516	6.48575	11.1453	11.246	19.0474	19.3436	26.8254	28.1888	36.3853	39.0923				87.94	7.08069	7.37934	12.1395	12.6108	19.4248	20.2797	28.1429	29.7965	36.8524	39.8687				87.94	5.04419	5.18328	8.72479	8.99116	14.1742	14.7431	22.5753	23.5686	31.8552	34.1787				89.32	5.26429	5.25513	9.20142	9.38646	15.5866	15.9709	22.3386
88.04	6.39612	6.45397	11.0679	11.1891	18.9279	19.244	26.6558	28.0375	36.1696	38.8791				88.04	7.05646	7.34288	12.1027	12.5456	19.3303	20.1704	27.9937	29.6297	36.6437	39.64				88.04	5.03168	5.15715	8.67792	8.94387	14.1039	14.6618	22.4253	23.4355	31.6622	33.9821				89.42	5.23303	5.22934	9.1748	9.33993	15.5303	15.8922	22.1987
88.14	6.36408	6.42236	11.0148	11.1325	18.8294	19.145	26.4879	27.8873	35.9462	38.6674				88.14	6.95801	7.30661	12.0121	12.4808	19.217	20.0618	27.7975	29.4641	36.4047	39.413				88.14	5.01135	5.13115	8.63885	8.89684	14.032	14.581	22.2847	23.3032	31.4794	33.7869				89.52	5.21826	5.20368	9.11316	9.29368	15.4921	15.814	22.1058
88.24	6.34454	6.39091	10.9156	11.0762	18.7099	19.0466	26.355	27.738	35.7501	38.4574				88.24	6.90802	7.27053	11.959	12.4163	19.1342	19.9538	27.6358	29.2996	36.1953	39.1877				88.24	4.97772	5.10529	8.60449	8.85008	13.975	14.5007	22.1479	23.1719	31.2919	33.5932				89.62	5.2041	5.17816	9.07324	9.24767	15.4436	15.7363	21.9949
88.34	6.26953	6.35962	10.8765	11.0202	18.5841	18.9488	26.1801	27.5897	35.5095	38.2487				88.34	6.85333	7.23464	11.8558	12.3522	18.999	19.8465	27.4499	29.1363	35.9797	38.9642				88.34	4.94104	5.07956	8.57245	8.80358	13.9148	14.4209	21.9644	23.0415	31.1028	33.4009				89.72	5.17444	5.15277	8.99439	9.20194	15.374	15.659	21.8761
88.44	6.24768	6.32849	10.8132	10.9645	18.4794	18.8515	26.0277	27.4424	35.2837	38.0417				88.44	6.82367	7.19893	11.791	12.2885	18.9014	19.7399	27.296	28.9741	35.7703	38.7423				88.44	4.86841	5.05397	8.51696	8.75734	13.8422	14.3416	21.8433	22.9119	30.8802	33.21				89.82	5.13465	5.12751	8.88111	9.15645	15.2913	15.5822	21.755
88.54	6.22345	6.29752	10.7507	10.9091	18.3607	18.7549	25.8668	27.2961	35.0821	37.836				88.54	6.77753	7.16341	11.7394	12.2251	18.8076	19.6339	27.1296	28.813	35.5578	38.5222				88.54	4.83246	5.02852	8.42169	8.71137	13.7054	14.2628	21.6652	22.7832	30.6216	33.0206				89.92	5.09473	5.10239	8.85217	9.11121	15.2405	15.5058	21.6277
88.64	6.1922	6.26671	10.6726	10.8541	18.2607	18.6588	25.7386	27.1507	34.8688	37.6318				88.64	6.7143	7.12807	11.659	12.1621	18.7217	19.5286	26.9523	28.653	35.3797	38.3037				88.64	4.80981	5.00319	8.38104	8.66565	13.6117	14.1845	21.5261	22.6553	30.4747	32.8325				90.02	5.08313	5.0774	8.81628	9.06624	15.1639	15.43	21.5378
88.74	6.16956	6.23606	10.5898	10.7993	18.1271	18.5632	25.5855	27.0063	34.6563	37.4291				88.74	6.67755	7.09293	11.598	12.0994	18.631	19.424	26.803	28.4942	35.1828	38.0868				88.74	4.78088	4.978	8.31934	8.62018	13.5093	14.1066	21.4034	22.5283	30.2997	32.6458				90.12	5.03455	5.05254	8.81152	9.02151	15.0811	15.3545	21.4386
88.84	6.12421	6.20556	10.5054	10.7448	18.0177	18.4682	25.3933	26.8627	34.4391	37.2278				88.84	6.63849	7.05795	11.5285	12.0371	18.5225	19.32	26.6507	28.3364	34.9914	37.8716				88.84	4.74261	4.95294	8.27087	8.57498	13.4554	14.0292	21.262	22.4022	30.1435	32.4605				90.22	4.99402	5.02781	8.76709	8.97703	15.0256	15.2795	21.348
88.94	6.08044	6.17523	10.4812	10.6906	17.9153	18.3738	25.2582	26.7202	34.236	37.0279				88.94	6.62207	7.02317	11.4746	11.9751	18.4435	19.2167	26.5007	28.1797	34.8008	37.658				88.94	4.75043	4.92801	8.23572	8.53002	13.3835	13.9523	21.1346	22.2769	29.9505	32.2765				90.32	4.93311	5.00321	8.68189	8.9328	14.9179	15.205	21.2355
89.04	6.05548	6.14504	10.4421	10.6367	17.8076	18.28	25.1144	26.5785	34.0516	36.8294				89.04	6.54474	6.98856	11.3965	11.9135	18.3506	19.1139	26.3499	28.0241	34.6024	37.446				89.04	4.71527	4.90322	8.20679	8.48533	13.3343	13.8759	21.0159	22.1524	29.7802	32.0938				90.42	4.91663	4.97874	8.64905	8.88881	14.8342	15.1309	21.1472
89.14	6.03906	6.11501	10.3476	10.5832	17.7247	18.1866	24.991	26.4377	33.8884	36.6323				89.14	6.51038	6.95413	11.3215	11.8522	18.2373	19.0119	26.1819	27.8695	34.3695	37.2355				89.14	4.66528	4.87855	8.18573	8.44087	13.2468	13.7999	20.9058	22.0288	29.6028	31.9125				90.52	4.89087	4.9544	8.61157	8.84508	14.7623	15.0572	21.0597
89.24	5.97345	6.08514	10.2898	10.5299	17.6154	18.0939	24.8129	26.2979	33.6923	36.4366				89.24	6.48614	6.91988	11.2754	11.7913	18.1279	18.9104	26.0296	27.716	34.2	37.0266				89.24	4.63635	4.85401	8.11932	8.39666	13.139	13.7244	20.7464	21.906	29.4021	31.7324				90.62	4.85803	4.93019	8.57642	8.80158	14.6647	14.984	20.9347
89.34	5.9469	6.05541	10.2601	10.4768	17.5185	18.0016	24.6675	26.159	33.5009	36.2422				89.34	6.45099	6.88581	11.2152	11.7307	18.0053	18.8096	25.8812	27.5635	34.0148	36.8193				89.34	4.60669	4.8296	8.07245	8.35271	13.0289	13.6494	20.6292	21.784	29.2466	31.5537				90.72	4.81665	4.9061	8.52246	8.75832	14.5725	14.9112	20.8347
89.44	5.93909	6.02584	10.2226	10.4241	17.4138	17.9099	24.5363	26.0209	33.3228	36.0492				89.44	6.45648	6.85192	11.1973	11.6705	17.9412	18.7094	25.7671	27.412	33.8281	36.6134				89.44	4.60663	4.80531	8.03027	8.309	12.9601	13.5748	20.5511	21.6628	29.0709	31.3762				90.82	4.76196	4.88214	8.49048	8.7153	14.4889	14.8389	20.7277
89.54	5.90936	5.99642	10.182	10.3717	17.3568	17.8188	24.4207	25.8837	33.1563	35.8575				89.54	6.42755	6.81819	11.1496	11.6106	17.842	18.6098	25.6234	27.2616	33.6484	36.4091				89.54	4.58246	4.78116	8.00525	8.26553	12.9257	13.5006	20.4284	21.5424	28.931	31.2				90.92	4.72058	4.8583	8.47485	8.67252	14.4077	14.7669	20.6316
89.64	5.88129	5.96715	10.1179	10.3195	17.2716	17.7281	24.2574	25.7474	32.9587	35.6671				89.64	6.37518	6.78464	11.091	11.551	17.731	18.5108	25.4694	27.1122	33.4547	36.2062				89.64	4.55823	4.75712	7.97247	8.22231	12.8945	13.427	20.2972	21.4227	28.7537	31.025				91.02	4.70801	4.83459	8.44202	8.62998	14.3467	14.6954	20.5464
89.74	5.87268	5.93803	10.0437	10.2677	17.1677	17.638	24.1332	25.612	32.7907	35.478				89.74	6.35803	6.75127	11.0598	11.4918	17.6404	18.4124	25.3499	26.9638	33.243	36.0048				89.74	4.54102	4.73321	7.92792	8.17932	12.8218	13.3537	20.1558	21.3039	28.5685	30.8513				91.12	4.71277	4.811	8.41785	8.58767	14.2975	14.6243	20.4613
89.84	5.83203	5.90905	9.97809	10.2161	17.0763	17.5484	23.9965	25.4774	32.5673	35.2902				89.84	6.31897	6.71807	10.9863	11.4329	17.5537	18.3146	25.2093	26.8163	33.0469	35.8049				89.84	4.52386	4.70943	7.89587	8.13658	12.7742	13.2809	20.0198	21.1859	28.4005	30.6788				91.22	4.67444	4.78753	8.35376	8.5456	14.2147	14.5536	20.3292
89.94	5.79535	5.88023	9.93353	10.1648	17.006	17.4593	23.8785	25.3437	32.3774	35.1037				89.94	6.30176	6.68505	10.923	11.3743	17.4553	18.2175	25.0796	26.6699	32.8695	35.6064				89.94	4.53088	4.68577	7.8631	8.09407	12.6789	13.2086	19.9058	21.0686	28.2365	30.5075				91.32	4.66431	4.76419	8.28809	8.50375	14.1357	14.4834	20.2136
90.04	5.77185	5.85155	9.88123	10.1138	16.8919	17.3708	23.7379	25.2108	32.2188	34.9185				90.04	6.25177	6.65218	10.8215	11.3161	17.3334	18.1209	24.9124	26.5244	32.6758	35.4094				90.04	4.49262	4.66224	7.80993	8.0518	12.6327	13.1367	19.8112	20.952	28.1028	30.3375				91.42	4.67993	4.74097	8.24988	8.46213	14.0897	14.4135	20.0941
90.14	5.74145	5.82302	9.81165	10.063	16.8123	17.2827	23.6136	25.0788	32.0524	34.7345				90.14	6.2182	6.61949	10.748	11.2581	17.249	18.0248	24.7663	26.3799	32.5047	35.2138				90.14	4.47308	4.63883	7.75995	8.00976	12.5367	13.0652	19.7042	20.8363	27.9482	30.1686				91.52	4.66198	4.71787	8.23584	8.42075	14.0468	14.344	20.0043
90.24	5.69922	5.79463	9.74683	10.0125	16.7325	17.1952	23.491	24.9476	31.8641	34.5517				90.24	6.15332	6.58697	10.6761	11.2005	17.1271	17.9294	24.5999	26.2364	32.343	35.0195				90.24	4.43872	4.61553	7.74432	7.96796	12.4945	12.9941	19.6237	20.7213	27.8193	30.0009				91.62	4.61975	4.69489	8.16699	8.37958	13.9319	14.275	19.8839
90.34	5.67499	5.76639	9.73199	9.96235	16.6419	17.1081	23.348	24.8172	31.668	34.3702				90.34	6.11816	6.55462	10.5988	11.1432	17.0248	17.8346	24.4585	26.0938	32.1703	34.8267				90.34	4.4129	4.59236	7.66699	7.92639	12.3969	12.9235	19.4808	20.607	27.663	29.8344				91.72	4.58618	4.67203	8.15295	8.33865	13.8779	14.2063	19.7902
90.44	5.64612	5.73829	9.68042	9.91241	16.5607	17.0216	23.2535	24.6876	31.5056	34.1899				90.44	6.0932	6.52244	10.5496	11.0863	16.9326	17.7403	24.3304	25.9522	31.9961	34.6352				90.44	4.40747	4.56931	7.63495	7.88504	12.3367	12.8533	19.362	20.4935	27.4935	29.669				91.82	4.58618	4.64929	8.13501	8.29794	13.8225	14.1381	19.6925
90.54	5.61408	5.71033	9.62964	9.86276	16.4872	16.9355	23.1293	24.5589	31.3485	34.0108				90.54	6.07519	6.49041	10.4886	11.0296	16.842	17.6466	24.1921	25.8114	31.8547	34.4451				90.54	4.36371	4.54638	7.59668	7.84394	12.2671	12.7835	19.2386	20.3807	27.3536	29.5047				91.92	4.57837	4.62666	8.11938	8.25745	13.7717	14.0702	19.63
90.64	5.56799	5.68252	9.58044	9.81336	16.3974	16.85	22.9926	24.4309	31.1774	33.8329				90.64	6.02991	6.45855	10.4191	10.9733	16.7381	17.5534	24.0296	25.6716	31.6805	34.2562				90.64	4.302	4.52357	7.53571	7.80305	12.1773	12.7142	19.1323	20.2686	27.1818	29.3416				92.02	4.53382	4.60416	8.07642	8.21718	13.6858	14.0027	19.5222
90.74	5.53595	5.65484	9.56323	9.76423	16.3146	16.7649	22.855	24.3038	31.0173	33.6562				90.74	6.00879	6.42687	10.3683	10.9173	16.6459	17.4609	23.9007	25.5328	31.5226	34.0688				90.74	4.2887	4.50088	7.46075	7.76239	12.0648	12.6452	19.0441	20.1572	27.0271	29.1796				92.12	4.50415	4.58176	8.06079	8.17713	13.6139	13.9356	19.4558
90.84	5.49689	5.62731	9.52026	9.71537	16.2529	16.6803	22.7426	24.1774	30.8688	33.4806				90.84	5.96661	6.39533	10.3293	10.8616	16.549	17.3688	23.7788	25.3948	31.3695	33.8826				90.84	4.28088	4.4783	7.41229	7.72196	11.9867	12.5767	18.9644	20.0466	26.8654	29.0188				92.22	4.47522	4.55949	8.00842	8.1373	13.5514	13.8689	19.3582
90.94	5.46094	5.59992	9.4859	9.66676	16.1763	16.5962	22.6168	24.0518	30.743	33.3062				90.94	5.93616	6.36397	10.2715	10.8061	16.4404	17.2774	23.6312	25.2577	31.1844	33.6978				90.94	4.24811	4.45585	7.38806	7.68175	11.9039	12.5086	18.8784	19.9367	26.7482	28.859				92.32	4.45337	4.53733	7.98108	8.09769	13.4944	13.8026	19.2612
91.04	5.43207	5.57266	9.43744	9.61843	16.1013	16.5126	22.5246	23.927	30.6157	33.133				91.04	5.92053	6.33276	10.2488	10.7511	16.3592	17.1864	23.5218	25.1215	31.0195	33.5142				91.04	4.24262	4.43351	7.33966	7.64177	11.8297	12.4409	18.7651	19.8275	26.6052	28.7004				92.42	4.40027	4.51528	7.92956	8.05828	13.4084	13.7367	19.198
91.14	5.42969	5.54554	9.38354	9.57034	16.038	16.4295	22.4128	23.803	30.4446	32.9608				91.14	5.87207	6.30171	10.1832	10.6963	16.2537	17.096	23.3718	24.9862	30.8531	33.3319				91.14	4.18402	4.41128	7.29511	7.602	11.7719	12.3735	18.6362	19.7189	26.4427	28.5428				92.52	4.33228	4.49336	7.90845	8.0191	13.3397	13.6711	19.1121
91.24	5.40002	5.51857	9.33435	9.52252	15.9622	16.3468	22.2933	23.6797	30.2954	32.7899				91.24	5.84552	6.27083	10.1309	10.6418	16.1365	17.0062	23.2437	24.8518	30.6758	33.1509				91.24	4.1629	4.38917	7.22009	7.56245	11.7007	12.3066	18.5394	19.6111	26.2833	28.3862				92.62	4.29944	4.47154	7.86938	7.98013	13.2952	13.6059	19.0339
91.34	5.39532	5.49172	9.24994	9.47495	15.8865	16.2646	22.1636	23.5572	30.1454	32.62				91.34	5.83069	6.2401	10.0762	10.5876	16.0607	16.9169	23.1554	24.7182	30.5195	32.9711				91.34	4.13953	4.36717	7.16931	7.52312	11.657	12.2401	18.4487	19.5039	26.1583	28.2308				92.72	4.24951	4.44983	7.83423	7.94137	13.2405	13.541	18.9402
91.44	5.33673	5.46502	9.19055	9.42764	15.7903	16.1828	22.0066	23.4354	29.9774	32.4513				91.44	5.82288	6.20953	10.0254	10.5337	15.9998	16.8281	23.0413	24.5856	30.3516	32.7925				91.44	4.11212	4.34529	7.12952	7.48401	11.6156	12.174	18.3714	19.3975	26.0076	28.0764				92.82	4.22132	4.42824	7.76624	7.90281	13.1702	13.4766	18.8582
91.54	5.30859	5.43845	9.13904	9.38059	15.7396	16.1016	21.8816	23.3144	29.8516	32.2836				91.54	5.79395	6.17911	9.9621	10.4801	15.9396	16.7399	22.9272	24.4537	30.1898	32.6152				91.54	4.07233	4.32352	7.07867	7.44511	11.5398	12.1083	18.2847	19.2917	25.8685	27.923				92.92	4.18933	4.40676	7.71472	7.86446	13.0944	13.4125	18.7722
91.64	5.27502	5.41201	9.10699	9.33378	15.6622	16.0207	21.7777	23.1941	29.6805	32.117				91.64	5.75879	6.14885	9.8949	10.4268	15.8615	16.6521	22.8101	24.3227	30.0031	32.4391				91.64	4.05042	4.30186	7.0506	7.40643	11.5039	12.043	18.2191	19.1865	25.7263	27.7707				93.02	4.13306	4.38539	7.64441	7.82633	13.0452	13.3488	18.6628
91.74	5.2547	5.38571	9.05933	9.28722	15.5974	15.9404	21.6801	23.0746	29.5454	31.9515				91.74	5.72131	6.11875	9.82849	10.3738	15.7818	16.5649	22.6921	24.1926	29.8273	32.2642				91.74	4.02386	4.28032	7.00915	7.36795	11.4382	11.978	18.1206	19.0821	25.5833	27.6193				93.12	4.13379	4.36413	7.62012	7.78839	13.0061	13.2854	18.5854
91.84	5.25079	5.35954	9.03198	9.24091	15.5255	15.8605	21.598	22.9558	29.4118	31.7871				91.84	5.68536	6.0888	9.76367	10.321	15.699	16.4782	22.5491	24.0632	29.6445	32.0905				91.84	4.02856	4.25889	6.95996	7.3297	11.3726	11.9135	17.9948	18.9783	25.4365	27.469				93.22	4.14246	4.34297	7.578	7.75067	12.9475	13.2224	18.4902
91.94	5.24298	5.3335	8.97339	9.19485	15.4474	15.781	21.5121	22.8377	29.2766	31.6238				91.94	5.6424	6.05901	9.68085	10.2686	15.6146	16.3921	22.4233	23.9348	29.4914	31.918				91.94	4.00745	4.23756	6.95135	7.29165	11.3265	11.8493	17.93	18.8751	25.3185	27.3197				93.32	4.12366	4.32193	7.51855	7.71314	12.8928	13.1597	18.4073
92.04	5.21643	5.30759	8.92261	9.14904	15.3536	15.702	21.4058	22.7203	29.104	31.4614				92.04	5.63928	6.02936	9.61835	10.2165	15.5311	16.3064	22.3304	23.8071	29.3555	31.7466				92.04	3.96137	4.21635	6.9115	7.25381	11.2664	11.7855	17.8276	18.7726	25.1763	27.1714				93.42	4.10803	4.301	7.48425	7.67581	12.8271	13.0974	18.3425
92.14	5.20392	5.28182	8.87653	9.10347	15.2841	15.6234	21.3199	22.6036	28.9688	31.3001				92.14	5.62207	5.99987	9.57147	10.1646	15.4584	16.2212	22.2007	23.6802	29.2141	31.5764				92.14	3.89966	4.19525	6.86542	7.21617	11.1929	11.722	17.7409	18.6707	25.0341	27.0241				93.52	4.12292	4.28017	7.46545	7.63869	12.785	13.0354	18.2761
92.24	5.16956	5.25617	8.82965	9.05814	15.1904	15.5453	21.2066	22.4877	28.8228	31.1399				92.24	5.56427	5.97053	9.51367	10.113	15.3545	16.1366	22.0726	23.5541	29.0586	31.4073				92.24	3.89886	4.17426	6.81073	7.17875	11.1187	11.659	17.6613	18.5695	24.9044	26.8777				93.62	4.11121	4.25945	7.41785	7.60176	12.7249	12.9738	18.2081
92.34	5.14532	5.23066	8.789	9.01305	15.1193	15.4676	21.1066	22.3724	28.6719	30.9807				92.34	5.5221	5.94133	9.44257	10.0617	15.2912	16.0524	21.9554	23.4289	28.9297	31.2394				92.34	3.90277	4.15337	6.78418	7.14153	11.0797	11.5963	17.5464	18.4689	24.7849	26.7324				93.72	4.10095	4.23884	7.40137	7.56504	12.6764	12.9125	18.1456
92.44	5.12109	5.20527	8.75073	8.9682	15.0372	15.3903	21.0308	22.2579	28.5251	30.8225				92.44	5.51739	5.91229	9.3988	10.0107	15.2209	15.9688	21.8483	23.3044	28.8039	31.0725				92.44	3.89105	4.1326	6.76465	7.10451	11.0093	11.534	17.4448	18.3689	24.6536	26.5879				93.82	4.10107	4.21833	7.37646	7.5285	12.6444	12.8516	18.0645
92.54	5.08283	5.18001	8.7312	8.9236	14.97	15.3135	20.9175	22.144	28.3759	30.6652				92.54	5.45721	5.88339	9.33398	9.96	15.1459	15.8856	21.7405	23.1807	28.6781	30.9069				92.54	3.86371	4.11193	6.76855	7.0677	10.975	11.4721	17.3597	18.2696	24.5466	26.4445				93.92	4.07837	4.19793	7.31702	7.49217	12.5608	12.791	17.9464
92.64	5.06018	5.15488	8.69214	8.87923	14.8927	15.2371	20.8277	22.0308	28.2383	30.509				92.64	5.41663	5.85465	9.29492	9.90954	15.0506	15.8029	21.6413	23.0578	28.5469	30.7423				92.64	3.85358	4.09136	6.72321	7.03108	10.8953	11.4105	17.2526	18.1709	24.431	26.3019				94.02	4.06116	4.17763	7.28345	7.45603	12.528	12.7307	17.894
92.74	5.02264	5.12987	8.63824	8.83509	14.8029	15.1611	20.73	21.9183	28.1024	30.3538				92.74	5.36505	5.82605	9.2785	9.85935	14.9857	15.7207	21.5687	22.9357	28.4453	30.5787				92.74	3.83636	4.0709	6.68341	6.99467	10.8344	11.3493	17.1136	18.0728	24.3115	26.1603				94.12	4.06274	4.15744	7.26001	7.42007	12.485	12.6708	17.8347
92.84	5.0094	5.10499	8.58978	8.79119	14.7286	15.0855	20.6285	21.8064	27.9626	30.1995				92.84	5.35803	5.79759	9.25897	9.80945	14.91	15.6389	21.4905	22.8143	28.3281	30.4163				92.84	3.80042	4.05055	6.65448	6.95845	10.7922	11.2884	17.0198	17.9753	24.1943	26.0197				94.22	4.05493	4.13735	7.23657	7.38432	12.4452	12.6112	17.766
92.94	4.96875	5.08024	8.5351	8.74752	14.6279	15.0104	20.5074	21.6953	27.822	30.0462				92.94	5.32208	5.76928	9.18866	9.75981	14.8138	15.5577	21.4038	22.6937	28.1859	30.255				92.94	3.77386	4.03031	6.62634	6.92244	10.7382	11.2279	16.9284	17.8784	24.0669	25.8799				94.32	4.03149	4.11736	7.18579	7.34875	12.4045	12.5519	17.6863
93.04	4.93048	5.05561	8.51013	8.70409	14.5763	14.9357	20.3863	21.5847	27.6993	29.8939				93.04	5.28223	5.74111	9.13397	9.71045	14.7599	15.4769	21.3101	22.5738	28.0586	30.0947				93.04	3.7348	4.01016	6.58887	6.88662	10.7054	11.1678	16.8323	17.7821	23.9568	25.7411				94.42	4.00415	4.09747	7.17017	7.31337	12.3483	12.493	17.6183
93.14	4.91254	5.0311	8.4765	8.66088	14.5333	14.8614	20.298	21.4749	27.5876	29.7425				93.14	5.25336	5.71309	9.08398	9.66134	14.6826	15.3966	21.2015	22.4547	27.95	29.9355				93.14	3.69885	3.99012	6.54199	6.85099	10.6469	11.108	16.7495	17.6863	23.8544	25.6031				94.52	4.01428	4.07769	7.14514	7.27818	12.3225	12.4344	17.5558
93.24	4.89844	5.00672	8.44373	8.61789	14.4552	14.7875	20.1699	21.3657	27.4587	29.5921				93.24	5.24005	5.68521	9.05194	9.61251	14.6357	15.3168	21.1312	22.3363	27.8695	29.7773				93.24	3.677	3.97019	6.49274	6.81556	10.6101	11.0485	16.6706	17.5912	23.7513	25.4661				94.62	4.02136	4.05801	7.11316	7.24317	12.2655	12.3761	17.4808
93.34	4.88831	4.98246	8.38666	8.57515	14.3966	14.714	20.0707	21.2571	27.3485	29.4426				93.34	5.21661	5.65747	9.02069	9.56394	14.5873	15.2374	21.0562	22.2187	27.7609	29.6201				93.34	3.63794	3.95036	6.47247	6.78032	10.5695	10.9894	16.5831	17.4967	23.6318	25.3299				94.72	4.00024	4.03842	7.10608	7.20836	12.2155	12.3181	17.4191
93.44	4.84924	4.95833	8.357	8.53262	14.3162	14.6409	19.9879	21.1492	27.2204	29.294				93.44	5.19708	5.62987	8.96991	9.51564	14.4982	15.1585	20.9663	22.1018	27.6406	29.464				93.44	3.59729	3.93062	6.41931	6.74528	10.5117	10.9307	16.4909	17.4027	23.506	25.1946				94.82	3.97131	4.01894	7.08032	7.17372	12.178	12.2604	17.3464
93.54	4.83985	4.93431	8.32025	8.49032	14.263	14.5683	19.898	21.042	27.1212	29.1464				93.54	5.12988	5.60241	8.93866	9.4676	14.4279	15.08	20.8647	21.9856	27.5148	29.3089				93.54	3.58404	3.911	6.37793	6.71042	10.4515	10.8722	16.43	17.3094	23.4286	25.0602				94.92	3.96277	3.99956	7.06079	7.13927	12.1334	12.2031	17.298
93.64	4.83594	4.91041	8.27185	8.44824	14.2169	14.496	19.8324	20.9353	27.0118	28.9996				93.64	5.12756	5.57509	8.91913	9.41981	14.3623	15.002	20.7718	21.8701	27.4016	29.1547				93.64	3.57385	3.89147	6.349	6.67576	10.4164	10.8142	16.3519	17.2165	23.3575	24.9266				95.02	3.93384	3.98027	7.02722	7.105	12.0718	12.146	17.2152
93.74	4.82739	4.88663	8.25305	8.40638	14.1708	14.4241	19.7543	20.8293	26.8931	28.8538				93.74	5.12445	5.54792	8.89728	9.37228	14.3154	14.9245	20.6866	21.7553	27.282	29.0016				93.74	3.5387	3.87204	6.31152	6.64128	10.3922	10.7564	16.2769	17.1243	23.2599	24.7939				95.12	3.93066	3.96109	6.99512	7.07091	12.024	12.0893	17.1479
93.84	4.81561	4.86298	8.22809	8.36475	14.1107	14.3526	19.6464	20.7239	26.786	28.7088				93.84	5.14551	5.52087	8.87225	9.32502	14.2521	14.8474	20.5944	21.6413	27.1703	28.8495				93.84	3.49731	3.85271	6.27008	6.60699	10.3297	10.699	16.1901	17.0326	23.1419	24.6621				95.22	3.88464	3.942	6.94129	7.037	11.985	12.0329	17.0762
93.94	4.77423	4.83944	8.20386	8.32333	14.0372	14.2815	19.5511	20.6192	26.6884	28.5648				93.94	5.11505	5.49397	8.82928	9.27801	14.1732	14.7707	20.4663	21.5279	27.0586	28.6983				93.94	3.49261	3.83348	6.24512	6.57289	10.2789	10.6419	16.1214	16.9415	23.0419	24.531				95.32	3.87134	3.92301	6.90613	7.00327	11.9061	11.9768	17.005
94.04	4.7594	4.81602	8.18042	8.28214	13.999	14.2108	19.4777	20.515	26.5767	28.4216				94.04	5.10413	5.4672	8.79181	9.23125	14.1061	14.6945	20.3781	21.4153	26.9539	28.5482				94.04	3.49261	3.81435	6.20996	6.53897	10.2336	10.5852	16.0464	16.851	22.9247	24.4009				95.42	3.83459	3.90411	6.87634	6.96972	11.8428	11.921	16.8956
94.14	4.7547	4.79271	8.13354	8.24115	13.9404	14.1405	19.4058	20.4115	26.4727	28.2793				94.14	5.10724	5.44057	8.75037	9.18474	14.0482	14.6187	20.3171	21.3033	26.8617	28.399				94.14	3.47308	3.79532	6.18182	6.50523	10.1726	10.5288	15.9691	16.7609	22.8185	24.2715				95.52	3.82446	3.88531	6.82959	6.93634	11.7671	11.8655	16.8207
94.24	4.7547	4.76953	8.09448	8.20039	13.8724	14.0706	19.3269	20.3085	26.368	28.1379				94.24	5.09082	5.41407	8.73474	9.13848	13.9943	14.5434	20.228	21.192	26.7375	28.2507				94.24	3.45044	3.77638	6.1709	6.47168	10.1179	10.4727	15.9026	16.6715	22.7216	24.143				95.62	3.78931	3.86661	6.76855	6.90314	11.6998	11.8103	16.7472
94.34	4.75861	4.74646	8.05933	8.15984	13.8107	14.0011	19.2496	20.2062	26.2391	27.9973				94.34	5.07599	5.38771	8.69257	9.09248	13.9287	14.4684	20.1382	21.0814	26.6172	28.1034				94.34	3.43243	3.75755	6.14667	6.43831	10.0734	10.417	15.8034	16.5825	22.631	24.0152				95.72	3.73621	3.848	6.72803	6.87011	11.621	11.7554	16.6589
94.44	4.73126	4.72351	8.04059	8.1195	13.749	13.9319	19.1801	20.1045	26.1337	27.8576				94.44	5.06738	5.36148	8.64569	9.04672	13.8451	14.394	20.0413	20.9715	26.5179	27.957				94.44	3.40356	3.7388	6.11853	6.40512	10.0117	10.3615	15.7409	16.4941	22.5161	23.8883				95.82	3.7135	3.82949	6.69202	6.83726	11.5748	11.7008	16.6105
94.54	4.73987	4.70067	8.01556	8.07937	13.7013	13.8631	19.0863	20.0033	26.0298	27.7187				94.54	5.02679	5.33538	8.63947	9.00121	13.7811	14.3199	19.9554	20.8622	26.4227	27.8116				94.54	3.43011	3.72016	6.08887	6.37212	9.95544	10.3064	15.6566	16.4063	22.4333	23.7622				95.92	3.6792	3.81106	6.65454	6.80457	11.5233	11.6465	16.5668
94.64	4.73047	4.67794	7.99371	8.03945	13.6419	13.7947	19.0144	19.9027	25.9321	27.5807				94.64	5.01739	5.30941	8.5957	8.95594	13.7084	14.2463	19.8561	20.7536	26.2914	27.667				94.64	3.4223	3.70161	6.06305	6.33928	9.91949	10.2516	15.598	16.319	22.3333	23.6369				96.02	3.66504	3.79274	6.62878	6.77207	11.4866	11.5925	16.5089
94.74	4.71173	4.65533	7.97339	7.99974	13.5576	13.7267	18.9301	19.8028	25.8306	27.4435				94.74	5.00879	5.28358	8.5816	8.91091	13.631	14.173	19.7702	20.6456	26.1797	27.5234				94.74	3.39185	3.68316	6.02637	6.30663	9.87262	10.1971	15.5269	16.2322	22.1826	23.5123				96.12	3.66199	3.7745	6.61389	6.73972	11.4498	11.5387	16.4753
94.84	4.6969	4.63283	7.93042	7.96025	13.4864	13.659	18.8472	19.7033	25.711	27.3071				94.84	4.97443	5.25788	8.51758	8.86613	13.556	14.1002	19.671	20.5383	26.0781	27.3807				94.84	3.37073	3.6648	5.98731	6.27415	9.7945	10.1429	15.4651	16.1459	22.0802	23.3886				96.22	3.64478	3.75636	6.57642	6.70756	11.3772	11.4853	16.3972
94.94	4.6875	4.61044	7.89838	7.92095	13.4326	13.5917	18.7621	19.6045	25.5923	27.1715				94.94	4.93695	5.23231	8.46991	8.82158	13.4756	14.0279	19.5913	20.4317	25.9875	27.2389				94.94	3.35199	3.64653	5.98181	6.24185	9.73981	10.0891	15.4128	16.0601	21.9786	23.2656				96.32	3.63769	3.73831	6.57324	6.67555	11.342	11.4321	16.3308
95.04	4.68048	4.58817	7.85388	7.88187	13.3794	13.5248	18.6941	19.5063	25.4805	27.0368				95.04	4.92285	5.20686	8.42383	8.77728	13.4201	13.9559	19.5093	20.3257	25.889	27.098				95.04	3.34107	3.62836	5.96777	6.20973	9.70776	10.0355	15.355	15.9749	21.8888	23.1434				96.42	3.62292	3.72035	6.54053	6.64371	11.3092	11.3793	16.2605
95.14	4.68598	4.566	7.82806	7.84298	13.3115	13.4582	18.6105	19.4086	25.3774	26.9028				95.14	4.89789	5.18154	8.4035	8.73321	13.3397	13.8843	19.4202	20.2203	25.7742	26.958				95.14	3.32465	3.61028	5.94043	6.17777	9.63513	9.98227	15.262	15.8902	21.799	23.0219				96.52	3.59009	3.70248	6.50842	6.61204	11.2632	11.3267	16.2253
95.24	4.67187	4.54395	7.79681	7.8043	13.2724	13.392	18.5331	19.3115	25.2735	26.7697				95.24	4.86737	5.15636	8.36053	8.68938	13.2912	13.8132	19.3413	20.1156	25.6672	26.8188				95.24	3.30981	3.59229	5.92792	6.14599	9.59296	9.92932	15.2073	15.8059	21.699	22.9012				96.62	3.57446	3.68471	6.5022	6.58054	11.2366	11.2744	16.1863
95.34	4.63751	4.52201	7.77655	7.76583	13.2357	13.3262	18.434	19.2149	25.1524	26.6373				95.34	4.83459	5.13129	8.32538	8.64578	13.2326	13.7424	19.2679	20.0115	25.5578	26.6805				95.34	3.30902	3.5744	5.88025	6.11438	9.55933	9.87669	15.112	15.7222	21.5997	22.7812				96.72	3.54089	3.66702	6.46631	6.5492	11.1897	11.2223	16.1277
95.44	4.61877	4.50018	7.74524	7.72755	13.1794	13.2607	18.3441	19.1189	25.0579	26.5058				95.44	4.77912	5.10636	8.23865	8.60242	13.1576	13.6721	19.1765	19.908	25.4515	26.5431				95.44	3.27618	3.5566	5.84589	6.08294	9.49371	9.82435	15.0402	15.639	21.5091	22.662				96.82	3.52368	3.64942	6.41699	6.51801	11.1357	11.1706	16.087
95.54	4.60626	4.47845	7.69373	7.68948	13.1099	13.1955	18.2722	19.0234	24.961	26.375				95.54	4.75958	5.08155	8.19727	8.55929	13.0803	13.6021	19.0913	19.8051	25.3445	26.4065				95.54	3.24731	3.53889	5.80603	6.05167	9.45306	9.77232	14.9589	15.5563	21.381	22.5435				96.92	3.51819	3.63191	6.39514	6.487	11.1178	11.1191	16.0558
95.64	4.55939	4.45684	7.6554	7.65159	13.0224	13.1307	18.1957	18.9285	24.8454	26.245				95.64	4.73694	5.05686	8.1582	8.51638	13.0037	13.5325	18.9913	19.7028	25.2375	26.2708				95.64	3.2395	3.52127	5.78418	6.02057	9.40466	9.72058	14.9058	15.474	21.263	22.4258				97.02	3.47449	3.61449	6.37256	6.45614	11.089	11.0679	15.998
95.74	4.53125	4.43533	7.62652	7.61391	12.9232	13.0663	18.1089	18.8341	24.711	26.1157				95.74	4.69238	5.03231	8.12537	8.47371	12.9498	13.4634	18.9147	19.6012	25.1359	26.1359				95.74	3.20276	3.50373	5.77637	5.98963	9.37732	9.66913	14.8566	15.3923	21.192	22.3087				97.12	3.4729	3.59715	6.37952	6.42544	11.0576	11.0169	15.9347
95.84	4.52112	4.41393	7.60229	7.57643	12.8818	13.0022	18.0433	18.7403	24.6141	25.9872				95.84	4.67285	5.00787	8.08319	8.43126	12.881	13.3946	18.8522	19.5001	25.0344	26.0018				95.84	3.14966	3.48629	5.75134	5.95887	9.30933	9.61798	14.7714	15.311	21.1216	22.1924				97.22	3.44946	3.5799	6.34204	6.39491	11.0272	10.9663	15.8777
95.94	4.50702	4.39264	7.55853	7.53914	12.8333	12.9385	17.9753	18.647	24.5329	25.8595				95.94	4.6463	4.98356	8.04022	8.38904	12.8232	13.3262	18.7718	19.3997	24.918	25.8686				95.94	3.12854	3.46894	5.73419	5.92826	9.25623	9.56712	14.68	15.2302	21.0076	22.0768				97.32	3.44006	3.56275	6.33655	6.36453	10.9811	10.9159	15.8347
96.04	4.48285	4.37145	7.50934	7.50204	12.7755	12.8751	17.9144	18.5542	24.4384	25.7325				96.04	4.63849	4.95937	8.00977	8.34705	12.7764	13.2582	18.6812	19.2999	24.8	25.7362				96.04	3.12543	3.45168	5.69586	5.89783	9.20544	9.51656	14.6089	15.1499	20.9232	21.9619				97.42	3.44092	3.54567	6.30615	6.3343	10.9436	10.8657	15.8019
96.14	4.45312	4.35037	7.4812	7.46514	12.7255	12.812	17.8199	18.4619	24.3454	25.6063				96.14	4.59863	4.9353	7.96442	8.30528	12.7084	13.1906	18.5952	19.2006	24.6578	25.6046				96.14	3.09418	3.4345	5.67169	5.86755	9.17651	9.46627	14.5433	15.0701	20.8497	21.8477				97.52	3.41895	3.52869	6.26624	6.30424	10.8944	10.8159	15.7543
96.24	4.42267	4.32939	7.46326	7.42843	12.6466	12.7493	17.7496	18.3702	24.2258	25.4808				96.24	4.57446	4.91135	7.92462	8.26372	12.6639	13.1234	18.5304	19.1019	24.5797	25.4738				96.24	3.08716	3.41741	5.65759	5.83744	9.1156	9.41627	14.4831	14.9907	20.7529	21.7342				97.62	3.39478	3.51178	6.24439	6.27433	10.8522	10.7663	15.6925
96.34	4.41644	4.30852	7.42493	7.39191	12.6193	12.6869	17.6988	18.279	24.1743	25.356				96.34	4.53925	4.88752	7.88708	8.2224	12.6185	13.0565	18.4585	19.0038	24.4828	25.3438				96.34	3.08636	3.40041	5.63263	5.80749	9.06793	9.36656	14.4191	14.9119	20.6857	21.6214				97.72	3.40259	3.49496	6.22717	6.24457	10.803	10.7169	15.6472
96.44	4.36328	4.28775	7.36481	7.35558	12.5419	12.6248	17.6168	18.1883	24.0899	25.232				96.44	4.50336	4.86382	7.8457	8.18129	12.5685	12.99	18.3687	18.9063	24.3672	25.2146				96.44	3.08948	3.3835	5.63495	5.7777	9.02576	9.31713	14.3495	14.8334	20.5927	21.5093				97.82	3.38855	3.47823	6.21631	6.21497	10.7733	10.6678	15.6003
96.54	4.33673	4.26708	7.34058	7.31944	12.4888	12.5631	17.5347	18.0981	23.9899	25.1087				96.54	4.49628	4.84023	7.841	8.1404	12.5068	12.9239	18.2741	18.8094	24.2797	25.0862				96.54	3.07465	3.36667	5.63025	5.74807	9.01636	9.26798	14.3011	14.7555	20.5177	21.3979				97.92	3.36194	3.46158	6.19592	6.18551	10.7311	10.619	15.5457
96.64	4.31329	4.24652	7.32336	7.28348	12.4318	12.5017	17.4644	18.0085	23.9149	24.9861				96.64	4.47131	4.81675	7.80975	8.09972	12.4896	12.8581	18.2015	18.713	24.1719	24.9585				96.64	3.08716	3.34993	5.61542	5.71859	8.96246	9.21911	14.2331	14.678	20.463	21.2871				98.02	3.37292	3.44502	6.19983	6.15622	10.717	10.5704	15.5066
96.74	4.30078	4.22606	7.27966	7.24771	12.3966	12.4407	17.4058	17.9193	23.8204	24.8642				96.74	4.4549	4.7934	7.76599	8.05926	12.4427	12.7928	18.1382	18.6172	24.0804	24.8316				96.74	3.1012	3.33327	5.61151	5.68928	8.91168	9.17051	14.1792	14.6009	20.3888	21.177				98.12	3.36194	3.42854	6.1803	6.12706	10.6624	10.5221	15.4526
96.84	4.26251	4.2057	7.27106	7.21213	12.3435	12.3799	17.348	17.8306	23.7251	24.743				96.84	4.42755	4.77017	7.72461	8.01902	12.3983	12.7277	18.0695	18.522	24.0047	24.7055				96.84	3.08716	3.3167	5.58417	5.66012	8.8656	9.12219	14.1214	14.5243	20.3216	21.0676				98.22	3.39087	3.41214	6.16003	6.09807	10.6139	10.474	15.4285
96.94	4.2594	4.18544	7.23352	7.17673	12.2919	12.3195	17.3051	17.7425	23.6493	24.6226				96.94	4.3916	4.74705	7.69257	7.97899	12.3607	12.6631	17.9772	18.4273	23.9125	24.5802				96.94	3.07776	3.30021	5.55292	5.63112	8.83667	9.07414	14.0534	14.4482	20.2365	20.9588				98.32	3.37134	3.39582	6.14673	6.06922	10.5647	10.4262	15.3871
97.04	4.23828	4.16528	7.22809	7.14151	12.2224	12.2594	17.2285	17.6548	23.5508	24.5028				97.04	4.36664	4.72405	7.6582	7.93917	12.2764	12.5988	17.9046	18.3331	23.8203	24.4556				97.04	3.08246	3.28381	5.51385	5.60228	8.8031	9.02637	13.9956	14.3725	20.1857	20.8507				98.42	3.35413	3.37958	6.1311	6.04051	10.5139	10.3786	15.3448
97.14	4.23517	4.14522	7.19995	7.10648	12.1755	12.1997	17.1644	17.5676	23.4805	24.3837				97.14	4.35644	4.70116	7.61755	7.89956	12.2248	12.5349	17.8319	18.2396	23.7398	24.3318				97.14	3.07935	3.26749	5.49121	5.57358	8.78747	8.97886	13.93	14.2972	20.1201	20.7432				98.52	3.35181	3.36343	6.13501	6.01196	10.4749	10.3313	15.2878
97.24	4.21173	4.12527	7.18512	7.07162	12.1185	12.1402	17.105	17.4809	23.3884	24.2653				97.24	4.30646	4.67839	7.57617	7.86016	12.1623	12.4713	17.7491	18.1465	23.6336	24.2087				97.24	3.07776	3.25125	5.43103	5.54504	8.73901	8.93162	13.8706	14.2224	20.0443	20.6364				98.62	3.35181	3.34736	6.1178	5.98355	10.4514	10.2842	15.2332
97.34	4.1969	4.10541	7.18274	7.03695	12.081	12.0811	17.0347	17.3947	23.3298	24.1475				97.34	4.28223	4.65573	7.54724	7.82097	12.1193	12.4081	17.6796	18.054	23.5484	24.0863				97.34	3.07074	3.2351	5.38104	5.51666	8.72809	8.88466	13.7847	14.148	19.9794	20.5302				98.72	3.32214	3.33136	6.10767	5.95528	10.4147	10.2374	15.1847
97.44	4.19452	4.08565	7.12653	7.00245	12.0294	12.0223	16.9926	17.309	23.2813	24.0305				97.44	4.26038	4.63318	7.52539	7.78199	12.0685	12.3452	17.5695	17.9621	23.4375	23.9647				97.44	3.06451	3.21903	5.37323	5.48842	8.68903	8.83795	13.7261	14.074	19.9193	20.4247				98.82	3.32129	3.31545	6.07873	5.92716	10.3967	10.1908	15.1472
97.54	4.16254	4.06599	7.09448	6.96814	11.9896	11.9637	16.9011	17.2237	23.1891	23.9141				97.54	4.26428	4.61075	7.49023	7.74321	12.0233	12.2827	17.521	17.8706	23.368	23.8438				97.54	3.05353	3.20304	5.33887	5.46034	8.6828	8.79151	13.6644	14.0005	19.8521	20.3197				98.92	3.2948	3.29962	6.05688	5.89919	10.3678	10.1444	15.0886
97.64	4.15704	4.04642	7.06793	6.934	11.9521	11.9055	16.8441	17.139	23.1102	23.7983				97.64	4.23535	4.58843	7.44177	7.70463	11.9732	12.2205	17.4624	17.7797	23.2719	23.7236				97.64	3.0481	3.18713	5.32635	5.43241	8.65698	8.74532	13.6089	13.9274	19.7943	20.2154				99.02	3.2948	3.28386	6.01709	5.87135	10.3257	10.0983	15.0551
97.74	4.14532	4.02695	7.02258	6.90003	11.8966	11.8477	16.7691	17.0547	23.0282	23.6833				97.74	4.20959	4.56622	7.4043	7.66626	11.9248	12.1586	17.3734	17.6894	23.2188	23.6042				97.74	3.04651	3.1713	5.29041	5.40462	8.61322	8.69939	13.5448	13.8547	19.7122	20.1117				99.12	3.28931	3.26819	5.98657	5.84366	10.274	10.0524	15.0043
97.84	4.12109	4.00758	6.9859	6.86625	11.8489	11.7901	16.6988	16.9708	22.9579	23.5688				97.84	4.2135	4.54412	7.41132	7.6281	11.8779	12.0972	17.3101	17.5995	23.1437	23.4854				97.84	3.03015	3.15556	5.25995	5.37699	8.59216	8.65373	13.4933	13.7825	19.6396	20.0087				99.22	3.28381	3.25259	5.95532	5.81611	10.2577	10.0068	14.9542
97.94	4.10706	3.98831	6.95856	6.83263	11.8115	11.7328	16.6168	16.8875	22.8712	23.4551				97.94	4.2002	4.52214	7.39178	7.59013	11.8256	12.036	17.2429	17.5102	23.0539	23.3674				97.94	3.01917	3.13989	5.24902	5.34949	8.54529	8.60832	13.4456	13.7106	19.5654	19.9062				99.32	3.27368	3.23707	5.91858	5.7887	10.2327	9.96138	14.8956
98.04	4.10938	3.96912	6.89996	6.79919	11.8068	11.6758	16.566	16.8045	22.8102	23.3419				98.04	4.19708	4.50026	7.38708	7.55236	11.7959	11.9752	17.1968	17.4213	22.9922	23.25				98.04	3.00745	3.1243	5.22479	5.32215	8.50153	8.56317	13.4011	13.6392	19.4786	19.8044				99.42	3.24634	3.22163	5.89832	5.76143	10.2053	9.91621	14.8676
98.14	4.09924	3.95004	6.87494	6.76592	11.7872	11.6191	16.509	16.7221	22.7243	23.2295				98.14	4.17285	4.47849	7.36053	7.51479	11.7474	11.9147	17.114	17.333	22.9008	23.1334				98.14	2.9848	3.10879	5.19824	5.29495	8.45074	8.51826	13.3354	13.5682	19.3919	19.7031				99.52	3.2323	3.20626	5.88733	5.7343	10.1998	9.87127	14.8152
98.24	4.09454	3.93105	6.8523	6.73282	11.7685	11.5628	16.4371	16.6401	22.6407	23.1176				98.24	4.1557	4.45683	7.33398	7.47741	11.7021	11.8546	17.046	17.2452	22.8039	23.0174				98.24	2.95667	3.09336	5.18414	5.2679	8.4234	8.47361	13.2964	13.4976	19.3263	19.6025				99.62	3.21899	3.19097	5.86548	5.70731	10.1561	9.82656	14.7823
98.34	4.07501	3.91215	6.84058	6.6999	11.7482	11.5067	16.3855	16.5586	22.5673	23.0064				98.34	4.14471	4.43528	7.32849	7.44024	11.6506	11.7947	16.985	17.1579	22.7336	22.9021				98.34	2.94342	3.07801	5.14276	5.24099	8.36401	8.42921	13.2214	13.4274	19.256	19.5024				99.72	3.19006	3.17576	5.84753	5.68045	10.1311	9.78207	14.7566
98.44	4.07971	3.89335	6.7898	6.66714	11.7286	11.4509	16.3363	16.4775	22.4852	22.8958				98.44	4.11975	4.41384	7.28711	7.40326	11.6084	11.7353	16.9124	17.0711	22.6602	22.7875				98.44	2.93402	3.06274	5.13654	5.21422	8.32654	8.38506	13.1769	13.3576	19.199	19.4029				99.82	3.18225	3.16062	5.82324	5.65373	10.0905	9.73782	14.7238
98.54	4.05548	3.87464	6.77887	6.63455	11.6661	11.3954	16.2457	16.3968	22.3688	22.7858				98.54	4.13458	4.3925	7.25586	7.36647	11.5998	11.6761	16.9077	16.9848	22.6094	22.6736				98.54	2.90588	3.04755	5.12164	5.1876	8.28668	8.34116	13.1245	13.2882	19.1489	19.304				99.92	3.17212	3.14556	5.79517	5.62714	10.0826	9.69379	14.6824
98.64	4.03595	3.85602	6.75464	6.60212	11.6388	11.3402	16.2105	16.3166	22.3173	22.6765				98.64	4.11194	4.37127	7.22382	7.32988	11.5381	11.6172	16.8507	16.899	22.5336	22.5603				98.64	2.88324	3.03243	5.10449	5.16112	8.24762	8.29749	13.0823	13.2192	19.0693	19.2057				100.02	3.15027	3.13057	5.77563	5.60069	10.0608	9.64999	14.6339
98.74	4.01172	3.83749	6.72028	6.56986	11.6122	11.2853	16.1761	16.2368	22.2391	22.5677				98.74	4.09863	4.35015	7.2074	7.29347	11.4896	11.5587	16.7936	16.8137	22.4523	22.4477				98.74	2.86841	3.01738	5.09589	5.13477	8.22028	8.25407	13.0456	13.1506	19.0099	19.108				100.12	3.14319	3.11566	5.75061	5.57438	10.0491	9.60641	14.598
98.84	3.99848	3.81906	6.71558	6.53777	11.5685	11.2307	16.1207	16.1575	22.147	22.4596				98.84	4.07599	4.32913	7.16602	7.25727	11.4271	11.5005	16.7476	16.7288	22.3867	22.3358				98.84	2.83948	3.00242	5.07635	5.10857	8.19763	8.2109	12.9995	13.0824	18.9591	19.0108				100.22	3.14478	3.10082	5.74207	5.54819	10.0256	9.56304	14.548
98.94	4	3.80072	6.67493	6.50584	11.5615	11.1763	16.1011	16.0786	22.0868	22.3521				98.94	4.05414	4.30822	7.13397	7.22124	11.3904	11.4427	16.6859	16.6445	22.332	22.2244				98.94	2.81763	2.98753	5.05292	5.08251	8.16559	8.16796	12.9456	13.0146	18.881	18.9142				100.32	3.13464	3.08606	5.72803	5.52214	9.99597	9.51991	14.516
99.04	3.98828	3.78246	6.61401	6.47408	11.5083	11.1223	16.0535	16.0002	22.0219	22.2451				99.04	4.06348	4.2874	7.08319	7.18541	11.349	11.3851	16.6226	16.5606	22.2687	22.1138				99.04	2.7934	2.97272	5.02557	5.05658	8.14215	8.12527	12.8932	12.9472	18.7841	18.8182				100.42	3.11975	3.07137	5.70374	5.49622	9.95142	9.47699	14.473
99.14	3.95392	3.7643	6.61011	6.44248	11.4326	11.0685	15.9949	15.9221	21.9391	22.1388				99.14	4.04394	4.2667	7.03241	7.14976	11.3029	11.3279	16.5593	16.4772	22.1867	22.0038				99.14	2.77856	2.95798	4.99902	5.0308	8.1156	8.08281	12.8519	12.8801	18.7286	18.7227				100.52	3.10413	3.05675	5.69824	5.47043	9.91699	9.43429	14.4136
99.24	3.96643	3.74623	6.607	6.41104	11.3997	11.015	15.9301	15.8445	21.8806	22.033				99.24	4.01038	4.2461	6.98163	7.1143	11.2599	11.2709	16.4944	16.3943	22.1281	21.8944				99.24	2.76605	2.94331	4.98651	5.00514	8.10699	8.04059	12.8198	12.8135	18.6865	18.6278				100.62	3.11353	3.0422	5.70923	5.44477	9.88501	9.3918	14.405
99.34	3.95392	3.72824	6.60541	6.37976	11.3536	10.9618	15.9027	15.7673	21.8173	21.9279				99.34	4.0174	4.22559	6.96912	7.07903	11.2521	11.2143	16.4608	16.3118	22.0656	21.7857				99.34	2.72699	2.92872	4.95526	4.97963	8.05933	7.9986	12.7839	12.7472	18.6068	18.5334				100.72	3.09717	3.02773	5.66785	5.41925	9.83582	9.34953	14.3363
99.44	3.93439	3.71035	6.58356	6.34864	11.3029	10.9089	15.8425	15.6906	21.7462	21.8233				99.44	4.00568	4.2052	6.91602	7.04394	11.2084	11.158	16.4124	16.2298	21.9875	21.6776				99.44	2.71136	2.91421	4.92401	4.95425	8.03748	7.95685	12.7503	12.6813	18.5341	18.4396				100.82	3.10022	3.01333	5.65454	5.39384	9.8053	9.30747	14.3136
99.54	3.92578	3.69254	6.58276	6.31768	11.2529	10.8562	15.8043	15.6142	21.697	21.7193				99.54	3.97833	4.1849	6.8949	7.00903	11.1553	11.102	16.3734	16.1483	21.9133	21.5701				99.54	2.71136	2.89976	4.88885	4.929	8.00934	7.91533	12.7261	12.6158	18.4935	18.3463				100.92	3.0885	2.999	5.6178	5.36857	9.76392	9.26562	14.2527
99.64	3.91486	3.67482	6.55853	6.28688	11.2318	10.8038	15.7738	15.5383	21.6376	21.6159				99.64	3.95019	4.1647	6.84882	6.9743	11.092	11.0463	16.3054	16.0672	21.8469	21.4632				99.64	2.68402	2.88539	4.87323	4.90389	7.99841	7.87403	12.6722	12.5506	18.4208	18.2535				101.02	3.05029	2.98474	5.60925	5.34343	9.71631	9.22399	14.2175
99.74	3.90784	3.65719	6.54529	6.25623	11.1857	10.7517	15.73	15.4628	21.5837	21.513				99.74	3.92835	4.14461	6.79022	6.93976	11.0521	10.9909	16.2327	15.9866	21.8039	21.3569				99.74	2.68872	2.8711	4.83417	4.87891	7.97729	7.83297	12.6206	12.4858	18.3575	18.1613				101.12	3.04163	2.97055	5.60376	5.3184	9.6709	9.18257	14.184
99.84	3.88831	3.63964	6.51636	6.22575	11.1318	10.6999	15.684	15.3877	21.5235	21.4107				99.84	3.90881	4.12461	6.74884	6.9054	11.0389	10.9358	16.1772	15.9065	21.743	21.2513				99.84	2.68793	2.85687	4.80762	4.85406	7.93591	7.79213	12.5495	12.4214	18.2724	18.0697				101.22	3.03149	2.95643	5.57642	5.29351	9.6366	9.14135	14.1339
99.94	3.87579	3.62219	6.49292	6.19541	11.1122	10.6483	15.6402	15.313	21.4673	21.309				99.94	3.89319	4.10472	6.74335	6.87121	11.0021	10.881	16.1398	15.8267	21.6672	21.1463				99.94	2.67151	2.84272	4.79822	4.82935	7.91168	7.75152	12.512	12.3573	18.2325	17.9785				101.32	3.01978	2.94238	5.54358	5.26874	9.62329	9.10034	14.1277
100.04	3.87109	3.60481	6.48981	6.16524	11.0568	10.597	15.5746	15.2387	21.4188	21.2078				100.04	3.85486	4.08492	6.69489	6.83721	10.9388	10.8265	16.1014	15.7475	21.5953	21.0418				100.04	2.65277	2.82864	4.76386	4.80476	7.87964	7.71114	12.4487	12.2936	18.1536	17.8879				101.42	3.02368	2.9284	5.51941	5.2441	9.59363	9.05954	14.0964
100.14	3.84924	3.58753	6.46869	6.13521	11.049	10.546	15.5457	15.1648	21.3438	21.1072				100.14	3.85101	4.06522	6.69806	6.80337	10.91	10.7723	16.0577	15.6687	21.5516	20.938				100.14	2.65747	2.81463	4.71307	4.78031	7.84918	7.67097	12.3979	12.2303	18.1075	17.7977				101.52	3.02368	2.91449	5.48657	5.21958	9.57324	9.01894	14.0417
100.24	3.82501	3.57033	6.46399	6.10534	11.0099	10.4952	15.4965	15.0913	21.2829	21.0072				100.24	3.85022	4.04562	6.67773	6.76972	10.8849	10.7184	16.021	15.5903	21.5	20.8347				100.24	2.64417	2.80069	4.68652	4.75598	7.84607	7.63103	12.3159	12.1673	18.0568	17.7081				101.62	3.00256	2.90065	5.45764	5.19518	9.53345	8.97854	13.9933
100.34	3.80859	3.55321	6.44684	6.07562	10.97	10.4447	15.4558	15.0182	21.2227	20.9076				100.34	3.84473	4.02611	6.66913	6.73624	10.8342	10.6648	15.9624	15.5123	21.4484	20.7321				100.34	2.63013	2.78682	4.6662	4.73178	7.81873	7.59131	12.2808	12.1047	17.9951	17.6191				101.72	3.00024	2.88688	5.43579	5.1709	9.52173	8.93835	13.9542
100.44	3.79065	3.53618	6.43201	6.04605	10.9161	10.3945	15.405	14.9455	21.1602	20.8087				100.44	3.84552	4.00671	6.6488	6.70293	10.7865	10.6114	15.9147	15.4348	21.3976	20.63				100.44	2.60901	2.77303	4.64276	4.70771	7.79761	7.55181	12.2034	12.0424	17.9513	17.5305				101.82	2.99951	2.87317	5.42334	5.14675	9.48975	8.89836	13.9121
100.54	3.76331	3.51923	6.40698	6.01663	10.8982	10.3445	15.3879	14.8731	21.1126	20.7102				100.54	3.84241	3.9874	6.61053	6.6698	10.7568	10.5584	15.8343	15.3578	21.35	20.5285				100.54	2.61371	2.7593	4.64508	4.68377	7.77106	7.51253	12.1432	11.9805	17.9036	17.4424				101.92	3.00488	2.85954	5.40686	5.12271	9.45447	8.85857	13.8644
100.64	3.74689	3.50236	6.39056	5.98736	10.8693	10.2948	15.3316	14.8012	21.0352	20.6123				100.64	3.82129	3.96818	6.58789	6.63684	10.6935	10.5056	15.771	15.2811	21.2813	20.4276				100.64	2.61371	2.74564	4.63263	4.65995	7.75934	7.47346	12.1019	11.919	17.8427	17.3548				102.02	2.99084	2.84597	5.37329	5.0988	9.41626	8.81898	13.8136
100.74	3.73358	3.48558	6.37573	5.95824	10.8216	10.2453	15.2839	14.7297	20.9805	20.515				100.74	3.82288	3.94906	6.60974	6.60404	10.6467	10.4532	15.7366	15.2049	21.2344	20.3272				100.74	2.6051	2.73205	4.62323	4.63625	7.73981	7.43461	12.076	11.8577	17.7903	17.2678				102.12	2.97449	2.83246	5.35608	5.075	9.37488	8.77958	13.766
100.84	3.77112	3.46887	6.34918	5.92927	10.8349	10.1961	15.2543	14.6585	20.9478	20.4181				100.84	3.81036	3.93004	6.59961	6.57143	10.6037	10.401	15.6851	15.1291	21.1429	20.2274				100.84	2.60358	2.71853	4.63104	4.61269	7.72498	7.39597	12.0167	11.7968	17.756	17.1812				102.22	2.98071	2.81903	5.35766	5.05133	9.37329	8.74037	13.7332
100.94	3.74377	3.45226	6.33978	5.90045	10.7911	10.1472	15.2105	14.5877	20.8993	20.3218				100.94	3.77051	3.91111	6.57379	6.53897	10.5513	10.3491	15.614	15.0537	21.064	20.1282				100.94	2.59418	2.70507	4.63965	4.58924	7.69604	7.35755	11.9683	11.7363	17.7021	17.0951				102.32	2.9729	2.80566	5.34595	5.02777	9.32483	8.70137	13.6941
101.04	3.71796	3.43572	6.32495	5.87177	10.7544	10.0985	15.148	14.5173	20.8469	20.226				101.04	3.76038	3.89227	6.56915	6.50669	10.5154	10.2974	15.5483	14.9788	21.032	20.0295				101.04	2.56683	2.69169	4.61542	4.56592	7.65466	7.31934	11.9175	11.6761	17.6435	17.0095				102.42	2.95337	2.79235	5.3186	5.00433	9.28735	8.66256	13.6355
101.14	3.70862	3.41926	6.28979	5.84324	10.7263	10.05	15.1042	14.4473	20.7985	20.1307				101.14	3.74786	3.87352	6.56677	6.47458	10.4904	10.2461	15.4976	14.9042	20.9805	19.9314				101.14	2.56995	2.67837	4.58728	4.54273	7.63513	7.28133	11.8979	11.6162	17.595	16.9244				102.52	2.94165	2.77911	5.30139	4.98101	9.25769	8.62394	13.5948
101.24	3.6922	3.40289	6.26325	5.81485	10.681	10.0018	15.0394	14.3777	20.7399	20.036				101.24	3.73615	3.85487	6.52539	6.44262	10.4545	10.195	15.4515	14.8301	20.9055	19.8338				101.24	2.552	2.66512	4.59198	4.51965	7.59839	7.24353	11.8862	11.5567	17.549	16.8397				102.62	2.93384	2.76594	5.29907	4.9578	9.23267	8.58551	13.5792
101.34	3.68829	3.38659	6.24994	5.7866	10.6779	9.95384	15.0191	14.3084	20.7032	19.9417				101.34	3.71661	3.83631	6.49646	6.41084	10.4248	10.1442	15.403	14.7564	20.8742	19.7368				101.34	2.534	2.65194	4.57404	4.4967	7.55701	7.20595	11.8441	11.4975	17.4685	16.7556				102.72	2.93542	2.75283	5.26941	4.93471	9.19592	8.54728	13.5394
101.44	3.67267	3.37038	6.21167	5.7585	10.6302	9.90614	14.9996	14.2395	20.6259	19.848				101.44	3.7049	3.81785	6.47461	6.37922	10.381	10.0937	15.3491	14.6831	20.7961	19.6404				101.44	2.52545	2.63882	4.57007	4.47386	7.53979	7.16856	11.8065	11.4387	17.4419	16.6719				102.82	2.94238	2.73979	5.26782	4.91173	9.19751	8.50923	13.516
101.54	3.65314	3.35424	6.19684	5.73054	10.5935	9.85867	14.9488	14.1709	20.5798	19.7547				101.54	3.69708	3.79947	6.4621	6.34776	10.3545	10.0434	15.303	14.6102	20.7336	19.5445				101.54	2.49652	2.62577	4.56702	4.45115	7.50623	7.13139	11.8058	11.3801	17.4052	16.5887				102.92	2.93311	2.72681	5.24988	4.88887	9.14832	8.47137	13.4933
101.64	3.63831	3.33819	6.15308	5.70273	10.5568	9.81145	14.891	14.1027	20.5212	19.662				101.64	3.68927	3.78119	6.43164	6.31647	10.3311	9.99342	15.2632	14.5377	20.6789	19.4491				101.64	2.48169	2.61279	4.55682	4.42855	7.49371	7.09441	11.7495	11.3219	17.3497	16.5059				103.02	2.91272	2.71389	5.22485	4.86612	9.11157	8.4337	13.4457
101.74	3.61798	3.32221	6.13196	5.67505	10.5177	9.76448	14.8441	14.0349	20.4727	19.5698				101.74	3.68927	3.76299	6.41052	6.28533	10.3177	9.94371	15.2038	14.4656	20.6117	19.3542				101.74	2.4801	2.59987	4.54041	4.40608	7.482	7.05764	11.7151	11.264	17.3037	16.4236				103.12	2.9104	2.70104	5.20374	4.84348	9.08264	8.39621	13.4113
101.84	3.59296	3.30631	6.10699	5.64751	10.4849	9.71774	14.8105	13.9675	20.3993	19.478				101.84	3.66895	3.74489	6.37225	6.25436	10.2912	9.89425	15.1429	14.3939	20.5391	19.2599				101.84	2.46759	2.58701	4.54199	4.38372	7.47729	7.02107	11.6745	11.2065	17.2716	16.3418				103.22	2.89087	2.68825	5.18811	4.82096	9.05298	8.35891	13.3761
101.94	3.59222	3.29049	6.08276	5.62011	10.4537	9.67125	14.7426	13.9004	20.3173	19.3868				101.94	3.67053	3.72687	6.36365	6.22355	10.2631	9.84506	15.1187	14.3225	20.4914	19.1661				101.94	2.43561	2.57422	4.51618	4.36148	7.44293	6.9847	11.6433	11.1492	17.2161	16.2605				103.32	2.88147	2.67552	5.17957	4.79854	9.04675	8.32179	13.3777
102.04	3.59534	3.27475	6.06793	5.59286	10.4318	9.62499	14.6957	13.8336	20.2782	19.296				102.04	3.67755	3.70895	6.341	6.1929	10.2404	9.79613	15.0827	14.2516	20.4789	19.0728				102.04	2.4137	2.5615	4.51855	4.33936	7.43591	6.94853	11.6136	11.0923	17.1896	16.1795				103.42	2.88855	2.66286	5.17407	4.77624	9.02405	8.28485	13.3542
102.14	3.58203	3.25908	6.0437	5.56573	10.3919	9.57897	14.6433	13.7672	20.2227	19.2057				102.14	3.64551	3.69111	6.28711	6.1624	10.1865	9.74746	15.0257	14.1811	20.3992	18.98				102.14	2.39966	2.54884	4.49432	4.31735	7.41559	6.91256	11.5698	11.0357	17.1896	16.0991				103.52	2.88074	2.65026	5.15613	4.75405	9.00378	8.2481	13.3129
102.24	3.57501	3.24349	6.02417	5.53875	10.3458	9.53319	14.5894	13.7012	20.1696	19.1159				102.24	3.62445	3.67336	6.26758	6.13206	10.167	9.69905	14.9671	14.1109	20.3351	18.8877				102.24	2.39496	2.53624	4.47949	4.29545	7.38745	6.87678	11.5143	10.9794	17.1552	16.0191				103.62	2.87207	2.63771	5.13574	4.73197	8.95374	8.21153	13.2769
102.34	3.5672	3.22798	5.99292	5.5119	10.331	9.48764	14.5386	13.6355	20.1227	19.0265				102.34	3.61896	3.6557	6.25507	6.10188	10.1279	9.6509	14.9233	14.0412	20.3	18.796				102.34	2.39337	2.52371	4.46698	4.27368	7.36249	6.8412	11.4612	10.9234	17.0997	15.9395				103.72	2.87683	2.62523	5.12878	4.71	8.95691	8.17513	13.2894
102.44	3.55548	3.21254	5.95856	5.48519	10.2794	9.44232	14.4996	13.5702	20.079	18.9377				102.44	3.59393	3.63813	6.21051	6.07185	10.0826	9.60301	14.8718	13.9718	20.2242	18.7048				102.44	2.39105	2.51124	4.44196	4.25201	7.33197	6.80581	11.4206	10.8677	17.0716	15.8604				103.82	2.87134	2.61282	5.11548	4.68813	8.92017	8.13892	13.2777
102.54	3.54767	3.19718	5.94604	5.45861	10.2552	9.39723	14.4457	13.5052	20.0134	18.8493				102.54	3.5838	3.62064	6.17694	6.04198	10.049	9.55536	14.8226	13.9028	20.1727	18.614				102.54	2.37311	2.49883	4.42871	4.23046	7.3031	6.77061	11.3714	10.8123	17.0177	15.7817				103.92	2.85181	2.60046	5.09754	4.66637	8.8717	8.10288	13.2316
102.64	3.53595	3.18189	5.93744	5.43217	10.2052	9.35237	14.3949	13.4405	19.9501	18.7614				102.64	3.54944	3.60323	6.159	6.01226	10.0068	9.50797	14.764	13.8341	20.1406	18.5238				102.64	2.36841	2.48648	4.41699	4.20902	7.28278	6.73561	11.3519	10.7573	16.9521	15.7035				104.02	2.85412	2.58816	5.09436	4.64473	8.87561	8.06702	13.2159
102.74	3.54687	3.16668	5.90698	5.40586	10.1826	9.30775	14.366	13.3762	19.9024	18.6739				102.74	3.53693	3.58592	6.1535	5.98269	9.9826	9.46084	14.728	13.7659	20.1086	18.4341				102.74	2.37775	2.4742	4.41699	4.1877	7.24921	6.70079	11.3472	10.7025	16.9013	15.6256				104.12	2.86121	2.57593	5.08264	4.62318	8.86316	8.03133	13.1863
102.84	3.52582	3.15155	5.87494	5.37968	10.1388	9.26335	14.3152	13.3122	19.8454	18.5869				102.84	3.51508	3.56869	6.13867	5.95327	9.93652	9.41395	14.689	13.698	20.0539	18.3448				102.84	2.36682	2.46198	4.41461	4.16649	7.24213	6.66617	11.3229	10.648	16.8646	15.5483				104.22	2.84009	2.56375	5.06079	4.60175	8.8241	7.99581	13.1449
102.94	3.50702	3.13648	5.8523	5.35363	10.1028	9.21918	14.2621	13.2486	19.8008	18.5004				102.94	3.50098	3.55155	6.12067	5.92401	9.91541	9.36732	14.6725	13.6305	20.0179	18.2561				102.94	2.37231	2.44982	4.39276	4.14538	7.20386	6.63173	11.3081	10.5939	16.8068	15.4713				104.32	2.83069	2.55164	5.06702	4.58042	8.7998	7.96048	13.1339
103.04	3.48987	3.12149	5.83746	5.32772	10.0372	9.17523	14.2253	13.1853	19.7274	18.4143				103.04	3.49005	3.53448	6.10431	5.8949	9.87323	9.32093	14.6234	13.5633	19.9727	18.1678				103.04	2.37622	2.43772	4.38104	4.12439	7.20624	6.59749	11.2847	10.54	16.7755	15.3948				104.42	2.83228	2.53958	5.04907	4.55919	8.77563	7.92531	13.1066
103.14	3.48517	3.10658	5.83746	5.30193	10.0029	9.1315	14.184	13.1223	19.6649	18.3287				103.14	3.49316	3.51751	6.09332	5.86593	9.87323	9.27478	14.6257	13.4965	19.9289	18.08				103.14	2.37384	2.42568	4.37091	4.10351	7.19293	6.56342	11.262	10.4865	16.738	15.3187				104.52	2.82605	2.52758	5.03113	4.53807	8.74597	7.89032	13.0762
103.24	3.47736	3.09173	5.82025	5.27628	9.99817	9.088	14.1644	13.0596	19.6227	18.2435				103.24	3.47443	3.50061	6.091	5.83711	9.81073	9.22889	14.5726	13.4301	19.8812	17.9927				103.24	2.35199	2.4137	4.35913	4.08273	7.16009	6.52954	11.2479	10.4332	16.6802	15.243				104.62	2.82678	2.51564	5.01624	4.51705	8.73267	7.85549	13.0535
103.34	3.46252	3.07696	5.80542	5.25075	9.97394	9.04471	14.1402	12.9973	19.5743	18.1588				103.34	3.4635	3.4838	6.08789	5.80845	9.7912	9.18323	14.5452	13.364	19.8547	17.9059				103.34	2.35828	2.40179	4.31232	4.06207	7.13043	6.49585	11.2112	10.3802	16.5997	15.1677				104.72	2.82214	2.50376	5.01941	4.49614	8.703	7.82083	13.0144
103.44	3.46484	3.06226	5.77338	5.22535	9.93256	9.00166	14.0933	12.9353	19.5165	18.0745				103.44	3.44708	3.46708	6.07617	5.77992	9.76855	9.13782	14.5241	13.2983	19.8086	17.8195				103.44	2.3559	2.38993	4.31152	4.04151	7.1203	6.46234	11.2034	10.3275	16.5732	15.0929				104.82	2.82056	2.49193	5.01623	4.47533	8.68103	7.78634	13.0206
103.54	3.4375	3.04764	5.75232	5.20009	9.89972	8.95881	14.0144	12.8736	19.4509	17.9907				103.54	3.42596	3.45043	6.05035	5.75155	9.75055	9.09264	14.478	13.233	19.7484	17.7336				103.54	2.36761	2.37813	4.2951	4.02106	7.09998	6.42901	11.1722	10.2751	16.5294	15.0184				104.92	2.80103	2.48017	4.99988	4.45462	8.66785	7.75202	12.9965
103.64	3.43597	3.03308	5.73822	5.17494	9.86224	8.91618	13.9699	12.8123	19.4071	17.9073				103.64	3.40411	3.43387	6.0332	5.72332	9.7334	9.0477	14.4437	13.168	19.6992	17.6482				103.64	2.36292	2.36639	4.29431	4.00071	7.09527	6.39586	11.1683	10.223	16.4794	14.9444				105.02	2.78931	2.46846	4.98267	4.43401	8.64282	7.71787	12.9597
103.74	3.42969	3.0186	5.72339	5.14992	9.85284	8.87377	13.9441	12.7513	19.3485	17.8243				103.74	3.37366	3.41739	6.00977	5.69523	9.70136	9.003	14.4116	13.1033	19.6359	17.5633				103.74	2.37073	2.35471	4.27557	3.98047	7.07104	6.36289	11.1159	10.1712	16.4302	14.8708				105.12	2.78223	2.45681	4.96777	4.41351	8.62561	7.68388	12.9354
103.84	3.42657	3.00418	5.69916	5.12503	9.82629	8.83157	13.9128	12.6905	19.3008	17.7418				103.84	3.33771	3.40099	5.98865	5.66729	9.68182	8.95854	14.3726	13.039	19.5898	17.4788				103.84	2.35669	2.34309	4.25134	3.96034	7.03979	6.3301	11.0768	10.1196	16.3888	14.7975				105.22	2.77295	2.44521	4.97253	4.3931	8.62646	7.65005	12.9183
103.94	3.40704	2.98984	5.69684	5.10027	9.78021	8.7896	13.8754	12.6301	19.2516	17.6597				103.94	3.32599	3.38467	5.9621	5.63949	9.63574	8.91431	14.3265	12.9751	19.5383	17.3947				103.94	2.36682	2.33153	4.22949	3.94032	7.01795	6.29749	11.0433	10.0684	16.3427	14.7247				105.32	2.76977	2.43368	4.96081	4.3728	8.60608	7.61639	12.9066
104.04	3.41174	2.97557	5.68903	5.07563	9.75287	8.74782	13.8558	12.5701	19.2126	17.578				104.04	3.30646	3.36843	5.93475	5.61184	9.6037	8.87031	14.2663	12.9115	19.4797	17.3112				104.04	2.36841	2.32003	4.21619	3.92039	7.00464	6.26505	11.0073	10.0174	16.3021	14.6523				105.42	2.75806	2.4222	4.9436	4.35259	8.59204	7.58289	12.8699
104.14	3.42188	2.96136	5.69214	5.05111	9.72394	8.70626	13.8238	12.5103	19.1805	17.4968				104.14	3.29004	3.35227	5.9082	5.58432	9.58728	8.82654	14.2233	12.8482	19.4367	17.228				104.14	2.35669	2.30858	4.19824	3.90057	6.98981	6.23279	10.98	9.96668	16.256	14.5802				105.52	2.74866	2.41077	4.9342	4.33248	8.56311	7.54956	12.8409
104.24	3.41486	2.94723	5.68903	5.02671	9.7005	8.66492	13.7839	12.4508	19.1524	17.4159				104.24	3.27289	3.33619	5.87927	5.55694	9.54901	8.78301	14.1624	12.7853	19.3859	17.1454				104.24	2.36212	2.29719	4.17401	3.88086	6.98279	6.2007	10.9417	9.91625	16.2068	14.5086				105.62	2.7229	2.3994	4.92249	4.31247	8.54285	7.51638	12.8152
104.34	3.40784	2.93316	5.68823	5.00244	9.68726	8.62377	13.7543	12.3917	19.111	17.3355				104.34	3.2721	3.32019	5.8457	5.52971	9.50293	8.7397	14.1429	12.7227	19.3351	17.0631				104.34	2.36371	2.28586	4.16229	3.86124	6.97028	6.16879	10.9159	9.8661	16.1567	14.4374				105.72	2.7229	2.38809	4.91003	4.29256	8.51392	7.48336	12.7839
104.44	3.38751	2.91917	5.67963	4.97828	9.63879	8.58284	13.7074	12.3328	19.0594	17.2555				104.44	3.28143	3.30426	5.8324	5.50261	9.50604	8.69663	14.1014	12.6604	19.3031	16.9813				104.44	2.35199	2.27458	4.15369	3.84173	6.94995	6.13704	10.8784	9.81621	16.1075	14.3665				105.82	2.71277	2.37683	4.89441	4.27275	8.48267	7.45051	12.7426
104.54	3.39062	2.90524	5.65778	4.95425	9.62237	8.54212	13.6933	12.2743	19.0282	17.176				104.54	3.2721	3.28842	5.79883	5.47565	9.47949	8.65377	14.0648	12.5985	19.25	16.9				104.54	2.35669	2.26336	4.12323	3.82232	6.91168	6.10547	10.8472	9.76661	16.0505	14.296				105.92	2.69006	2.36562	4.8623	4.25303	8.46545	7.41781	12.7042
104.64	3.38049	2.89137	5.64838	4.93034	9.57629	8.50159	13.6558	12.216	18.9774	17.0968				104.64	3.2627	3.27265	5.79413	5.44883	9.45367	8.61114	14.0366	12.5369	19.2258	16.8191				104.64	2.3559	2.2522	4.1123	3.80301	6.89215	6.07407	10.8081	9.71726	16.0021	14.2259				106.02	2.67371	2.35447	4.85693	4.23341	8.45068	7.38527	12.6957
104.74	3.37891	2.87758	5.63825	4.90655	9.55988	8.46128	13.6168	12.1581	18.9297	17.018				104.74	3.26739	3.25696	5.7746	5.42214	9.43182	8.56874	14.0093	12.4756	19.1914	16.7386				104.74	2.34497	2.24109	4.09589	3.7838	6.86249	6.04284	10.7737	9.66819	15.9661	14.1562				106.12	2.67212	2.34338	4.84827	4.21388	8.4342	7.35288	12.6636
104.84	3.36408	2.86386	5.61713	4.88288	9.53961	8.42116	13.5824	12.1005	18.9001	16.9397				104.84	3.25568	3.24135	5.76288	5.3956	9.38574	8.52655	13.9702	12.4147	19.1476	16.6586				104.84	2.3559	2.23004	4.09198	3.7647	6.83667	6.01177	10.7308	9.61939	15.9091	14.0869				106.22	2.6604	2.33234	4.84595	4.19445	8.41235	7.32065	12.623
104.94	3.35236	2.8502	5.59448	4.85932	9.54425	8.38125	13.5535	12.0431	18.8759	16.8617				104.94	3.23615	3.22581	5.73553	5.36918	9.34589	8.48459	13.9288	12.3541	19.0891	16.5789				104.94	2.3559	2.21905	4.08807	3.74569	6.81403	5.98088	10.7104	9.57084	15.8958	14.0179				106.32	2.651	2.32135	4.81702	4.17511	8.40137	7.28857	12.5948
105.04	3.33673	2.8366	5.59607	4.83589	9.5177	8.34154	13.5074	11.9861	18.829	16.7842				105.04	3.22992	3.21035	5.70428	5.3429	9.30292	8.44285	13.9186	12.2938	19.0742	16.4998				105.04	2.35901	2.20811	4.07324	3.72678	6.77966	5.95015	10.6636	9.52257	15.8708	13.9493				106.42	2.64478	2.31041	4.80847	4.15587	8.37646	7.25665	12.5652
105.14	3.3266	2.82308	5.57806	4.81257	9.49506	8.30203	13.4746	11.9293	18.7798	16.707				105.14	3.23145	3.19497	5.68787	5.31676	9.2912	8.40132	13.8999	12.2338	19.0531	16.421				105.14	2.33246	2.19722	4.05994	3.70796	6.75854	5.91958	10.6479	9.47454	15.8255	13.8811				106.52	2.63232	2.29953	4.80688	4.13673	8.35535	7.22488	12.5551
105.24	3.31561	2.80962	5.56635	4.78936	9.48877	8.26272	13.448	11.8729	18.7657	16.6303				105.24	3.23303	3.17966	5.68243	5.29074	9.27637	8.36002	13.8851	12.1741	19.0117	16.3426				105.24	2.33557	2.18639	4.0451	3.68925	6.73199	5.88918	10.6167	9.42678	15.7747	13.8132				106.62	2.62988	2.28871	4.8092	4.11767	8.3623	7.19326	12.5441
105.34	3.30548	2.79622	5.56323	4.76628	9.47162	8.2236	13.4246	11.8167	18.7305	16.5539				105.34	3.21661	3.16443	5.66132	5.26486	9.26385	8.31892	13.8491	12.1148	18.968	16.2647				105.34	2.33405	2.17562	4.0365	3.67063	6.72339	5.85894	10.5925	9.37929	15.7396	13.7457				106.72	2.61353	2.27793	4.79675	4.09871	8.33191	7.1618	12.5128
105.44	3.29376	2.78289	5.55621	4.74331	9.4552	8.18468	13.398	11.7608	18.6962	16.478				105.44	3.19238	3.14927	5.6488	5.23911	9.24744	8.27805	13.8054	12.0558	18.9203	16.1872				105.44	2.32465	2.16489	4.03339	3.65211	6.71246	5.82886	10.5581	9.33204	15.7169	13.6786				106.82	2.60498	2.26721	4.77722	4.07984	8.3147	7.13048	12.5082
105.54	3.29065	2.76963	5.54059	4.72045	9.45209	8.14595	13.3715	11.7052	18.6696	16.4024				105.54	3.18536	3.13419	5.63397	5.2135	9.2373	8.23738	13.7757	11.9971	18.8859	16.1101				105.54	2.32153	2.15422	4.02246	3.63369	6.69293	5.79895	10.5355	9.28506	15.6826	13.6119				106.92	2.5791	2.25653	4.76465	4.06106	8.29358	7.09931	12.4714
105.64	3.27814	2.75642	5.52728	4.69771	9.42706	8.10742	13.3433	11.6499	18.6266	16.3272				105.64	3.18066	3.11917	5.61755	5.18801	9.19196	8.19693	13.7272	11.9387	18.8422	16.0334				105.64	2.34259	2.14361	4.01074	3.61535	6.67419	5.7692	10.5237	9.23832	15.663	13.5454				107.02	2.57288	2.24592	4.74829	4.04237	8.28186	7.0683	12.4425
105.74	3.26642	2.74329	5.50775	4.67507	9.38879	8.06909	13.3004	11.5949	18.5938	16.2524				105.74	3.17834	3.10424	5.60431	5.16265	9.18811	8.15669	13.7054	11.8806	18.8203	15.9571				105.74	2.34186	2.13305	4.00916	3.59712	6.64685	5.7396	10.5026	9.19183	15.6419	13.4794				107.12	2.5542	2.23535	4.72485	4.02377	8.25537	7.03743	12.4144
105.84	3.26172	2.73021	5.49451	4.65256	9.36536	8.03094	13.2644	11.5401	18.5673	16.178				105.84	3.15961	3.08937	5.57068	5.13742	9.15759	8.11665	13.6616	11.8228	18.7813	15.8812				105.84	2.34808	2.12254	3.99432	3.57898	6.63434	5.71017	10.4878	9.1456	15.6075	13.4137				107.22	2.53931	2.22483	4.72644	4.00527	8.22876	7.0067	12.391
105.94	3.24377	2.71721	5.46399	4.63015	9.34271	7.99299	13.2465	11.4857	18.5204	16.1039				105.94	3.15332	3.07458	5.54724	5.11232	9.14276	8.07683	13.6304	11.7654	18.7523	15.8057				105.94	2.3512	2.11208	3.98651	3.56093	6.62262	5.68089	10.4847	9.09961	15.5896	13.3484				107.32	2.51196	2.21436	4.71313	3.98685	8.20374	6.97613	12.3706
106.04	3.23047	2.70426	5.44684	4.60786	9.31689	7.95522	13.2214	11.4315	18.4727	16.0303				106.04	3.15802	3.05986	5.53711	5.08734	9.12323	8.03721	13.5796	11.7082	18.7031	15.7307				106.04	2.32776	2.10168	3.98651	3.54298	6.6015	5.65177	10.4753	9.05388	15.5443	13.2834				107.42	2.50024	2.20395	4.70532	3.96852	8.203	6.94569	12.3425
106.14	3.22736	2.69138	5.44214	4.58568	9.29193	7.91764	13.2004	11.3776	18.4313	15.957				106.14	3.1416	3.04522	5.50818	5.06249	9.10681	7.9978	13.5358	11.6513	18.6547	15.656				106.14	2.3028	2.09132	3.96307	3.52512	6.57263	5.6228	10.4565	9.00839	15.4739	13.2187				107.52	2.49085	2.19358	4.69592	3.95029	8.17249	6.91541	12.3152
106.24	3.23517	2.67856	5.43903	4.5636	9.27551	7.88025	13.1777	11.3239	18.4266	15.8841				106.24	3.151	3.03064	5.50275	5.03777	9.07715	7.9586	13.5062	11.5947	18.6133	15.5817				106.24	2.30511	2.08102	3.94354	3.50735	6.54919	5.59399	10.4222	8.96313	15.4279	13.1544				107.62	2.47217	2.18327	4.66785	3.93213	8.14282	6.88526	12.2738
106.34	3.22034	2.6658	5.42181	4.54164	9.25757	7.84305	13.1332	11.2706	18.3759	15.8115				106.34	3.13458	3.01614	5.48163	5.01318	9.05292	7.91959	13.4554	11.5385	18.5773	15.5078				106.34	2.30823	2.07077	3.94354	3.48968	6.52496	5.56534	10.3854	8.91813	15.3966	13.0905				107.72	2.4502	2.173	4.65295	3.91407	8.11548	6.85526	12.2628
106.44	3.20782	2.6531	5.40308	4.51979	9.24268	7.80604	13.1011	11.2175	18.3337	15.7393				106.44	3.12988	3.00171	5.47693	4.9887	9.0412	7.88079	13.4265	11.4825	18.5266	15.4343				106.44	2.28558	2.06057	3.94354	3.47209	6.50464	5.53683	10.3472	8.87337	15.3575	13.0269				107.82	2.44324	2.16279	4.6366	3.8961	8.09363	6.8254	12.2207
106.54	3.20624	2.64047	5.39606	4.49805	9.21222	7.7692	13.073	11.1647	18.293	15.6675				106.54	3.14008	2.98734	5.47852	4.96436	9.03809	7.84219	13.4085	11.4268	18.5156	15.3612				106.54	2.28088	2.05043	3.92401	3.4546	6.48669	5.50848	10.3081	8.82885	15.3036	12.9636				107.92	2.44397	2.15262	4.6178	3.87821	8.08655	6.79568	12.2026
106.64	3.19379	2.62789	5.39056	4.47641	9.18726	7.73255	13.0511	11.1121	18.2516	15.5961				106.64	3.13379	2.97305	5.47382	4.94013	9.0404	7.80379	13.3757	11.3714	18.4945	15.2884				106.64	2.26373	2.04033	3.92401	3.4372	6.46948	5.48028	10.2839	8.78456	15.2747	12.9006				108.02	2.44092	2.14251	4.61548	3.86041	8.07178	6.76611	12.1761
106.74	3.1961	2.61538	5.36322	4.45488	9.16534	7.69609	13.0472	11.0598	18.2274	15.525				106.74	3.12207	2.95883	5.4574	4.91602	9.00995	7.76559	13.3491	11.3163	18.4445	15.2161				106.74	2.24963	2.03029	3.90918	3.41989	6.44763	5.45223	10.255	8.74051	15.2333	12.838				108.12	2.43066	2.13244	4.59985	3.84269	8.06152	6.73667	12.1573
106.84	3.1828	2.60293	5.37341	4.43346	9.13489	7.6598	13.0027	11.0078	18.1602	15.4542				106.84	3.10022	2.94467	5.42615	4.89204	8.98261	7.72759	13.3218	11.2615	18.4008	15.1441				106.84	2.25122	2.02029	3.90839	3.40267	6.44293	5.42433	10.2417	8.6967	15.2044	12.7758				108.22	2.42371	2.12242	4.58972	3.82506	8.04675	6.70737	12.1355
106.94	3.17425	2.59054	5.36792	4.41214	9.12396	7.6237	12.98	10.9561	18.1423	15.3839				106.94	3.10022	2.93059	5.42072	4.86818	8.96307	7.68979	13.2952	11.207	18.3711	15.0725				106.94	2.23322	2.01034	3.89667	3.38553	6.43042	5.39658	10.2104	8.65312	15.1747	12.7138				108.32	2.41663	2.11245	4.58264	3.80751	8.02796	6.67821	12.1121
[truncated: 34 more rows]
[truncated: 58 more columns]

## Sheet: Supplementary Fig 3
T415A											K417A											D420A											Y421A											Y453A
[truncated: 2,444 more rows]
[truncated: 143 more columns]

## Sheet: Supplementary Fig 6
Supplementary Fig 6e								Supplementary Fig 6f
	min	ACE2	P2C-1F11	P2C-1A3	P2B-2F6	S2 mAb			min	ACE2	P2C-1F11	P2C-1A3	P2B-2F6	S2 mAb
5min	5	100	100	100	100	100		5min	5	100	100	100	100	100
[truncated: 13 more rows]

## Sheet: Fig 3
Figure 3A ACE2 binding
[truncated: 54 more rows]

## Sheet: Fig 4
Figure 4A											Figure 4B
[truncated: 24 more rows]

## Sheet: Fig 5
Fig 5a																			Fig 5b
[truncated: 15 more rows]
